# Supplementary material for: Genome-Wide Single-Nucleotide Polymorphism-Based Genomic Diversity and Runs of Homozygosity for Selection Signatures in Equine Breeds
Source: Genes (Basel). 2023 Aug 14;14(8):1623. doi: 10.3390/genes14081623 (PMC10454598; doi:10.3390/genes14081623)
Supplement: Supplementary file 1 [file genes-14-01623-s001.zip]

Archive with 5 entries (5 files):
- Figure S1.pdf
- Supplementary_Sheet S1.pdf
- Supplementary_Sheet S2.xlsx
- Supplementary_Sheet S3.xlsx
- Supplementary_Sheet S4.xlsx
