# Supplementary material for: Genome-Wide Single-Nucleotide Polymorphism-Based Genomic Diversity and Runs of Homozygosity for Selection Signatures in Equine Breeds
Source: Genes (Basel). 2023 Aug 14;14(8):1623. doi: 10.3390/genes14081623 (PMC10454598; doi:10.3390/genes14081623)
Supplement: Supplementary file 1 [file genes-14-01623-s001.zip › Supplementary_Sheet S2.xlsx]

## Sheet: Sheet1
S.No.	Gene Name	SNP	Gene ID	Biological Processes	Cellular Components	Molecular Functions
1	GBE1	AX-103772572	ENSECAG00000014096	GO:0005975	GO:0005737	GO:0003844
2	AGPAT1	AX-104752251	ENSECAG00000014481	GO:0001819	GO:0005783	GO:0003841
3	AGPAT2	AX-104139397	ENSECAG00000010932	GO:0008654	GO:0016021	GO:0003841
4	AGPAT3	AX-103881851	ENSECAG00000022861	NA	GO:0005635	GO:0003841
5	AGPAT4	AX-103360254	ENSECAG00000001189	GO:0006644	GO:0005741	GO:0003841
6	AGPAT5	AX-104013604	ENSECAG00000016106	NA	GO:0005635	GO:0003841
7	ACCSL	AX-103829157	ENSECAG00000011908	GO:0009058	NA	GO:0003824
8	ACCS	AX-104583345	ENSECAG00000013484	GO:0009058	NA	GO:0003824
9	HPGD	AX-104311961	ENSECAG00000005379	GO:0006693	GO:0005654	GO:0004957
10	CNP	AX-103710206	ENSECAG00000002521	GO:0009214	GO:0005737	GO:0004113
11	OAS1	AX-103760095	ENSECAG00000013435	GO:0006006	GO:0005654	GO:0001730
12	OAS2	AX-104295757	ENSECAG00000014422	GO:0006401	GO:0005654	GO:0001730
13	OAS3	AX-103671279	ENSECAG00000008809	GO:0045071	GO:0005654	GO:0001730
14	OASL	AX-103238803	ENSECAG00000014645	GO:0045071	GO:0005654	GO:0001730
15	DNPH1	AX-103806482	ENSECAG00000006660	GO:0009116	GO:0005634	GO:0042803
16	DECR1	AX-103647598	ENSECAG00000022113	GO:0006635	GO:0005654	GO:0008670
17	DECR2	AX-104046555	ENSECAG00000012314	GO:0006636	NA	GO:0008670
18	ADO	AX-103186568	ENSECAG00000010803	NA	NA	GO:0046872
19	HACL1	AX-104961032	ENSECAG00000009309	GO:0001561	GO:0005654	GO:0000287
20	OGFOD1	AX-104322560	ENSECAG00000007486	GO:0006449	GO:0005654	GO:0005506
21	OGFOD3	AX-103274402	ENSECAG00000018725	NA	GO:0016021	GO:0005506
22	PXYLP1	AX-103635615	ENSECAG00000010807	GO:0006024	GO:0005794	GO:0016791
23	DHCR24	AX-104777538	ENSECAG00000017998	GO:0006979	GO:0005634	GO:0000246
24	BPNT1	AX-104573820	ENSECAG00000021210	GO:0046854	NA	GO:0008441
25	PAPSS1	AX-103847517	ENSECAG00000021678	GO:0000103	NA	GO:0004020
26	PAPSS2	AX-103654385	ENSECAG00000008426	GO:0000103	NA	GO:0004020
27	HMGCL	AX-103141756	ENSECAG00000025131	GO:0006552	GO:0005739	GO:0000287
28	HMGCR	AX-103708070	ENSECAG00000021330	GO:0006695	GO:0005778	GO:0004420
29	HMGCS1	AX-103872781	ENSECAG00000008637	GO:0006084	GO:0005829	GO:0004421
30	HMGCS2	AX-104248918	ENSECAG00000000589	GO:0006084	GO:0005739	GO:0004421
31	HACD1	AX-103513011	ENSECAG00000020223	GO:0006633	GO:0005789	GO:0018812
32	HACD3	AX-103770772	ENSECAG00000023082	GO:0006633	GO:0005789	GO:0018812
33	HACD4	AX-104547831	ENSECAG00000000343	GO:0006633	GO:0005789	GO:0018812
34	HAAO	AX-104414862	ENSECAG00000017940	GO:0006569	GO:0005737	GO:0000334
35	BDH1	AX-104135197	ENSECAG00000004666	NA	GO:0005739	GO:0003858
36	BDH2	AX-104929470	ENSECAG00000010010	GO:0006635	GO:0005737	GO:0003858
37	HIBADH	AX-103110190	ENSECAG00000016863	GO:0006574	GO:0005739	GO:0008442
38	HIBCH	AX-103145757	ENSECAG00000023666	GO:0006574	GO:0005739	GO:0003860
39	HMGCLL1	AX-104495508	ENSECAG00000000662	GO:0006552	GO:0005783	GO:0004419
40	KDSR	AX-104381825	ENSECAG00000020472	GO:0006666	GO:0005789	GO:0016491
41	OXCT1	AX-103863779	ENSECAG00000018312	GO:0042182	GO:0005739	GO:0008260
42	OXSM	AX-105014825	ENSECAG00000000703	GO:0006633	GO:0005739	GO:0004315
43	PDPK1	AX-103774655	ENSECAG00000000626	GO:0003323	GO:0005829	GO:0004672
44	ABAT	AX-103966654	ENSECAG00000023650	GO:0009448	GO:0005739	GO:0003867
45	HOGA1	AX-104068726	ENSECAG00000008762	GO:0009436	NA	GO:0008700
46	HPDL	AX-104543909	ENSECAG00000001031	GO:0009072	GO:0005739	GO:0003868
47	HPD	AX-103331469	ENSECAG00000011561	GO:0006572	GO:0000139	GO:0003868
48	NT5C	AX-103833187	ENSECAG00000019270	GO:0000255	GO:0005634	GO:0008253
49	NT5M	AX-103709280	ENSECAG00000020634	GO:0046079	NA	GO:0008253
50	XRN2	AX-104172376	ENSECAG00000018988	GO:0000738	GO:0005654	GO:0001147
51	ALAS1	AX-103339650	ENSECAG00000014533	GO:0001666	GO:0005654	GO:0003870
52	NT5DC1	AX-104678079	ENSECAG00000019833	NA	NA	GO:0008253
53	NT5DC3	AX-104313305	ENSECAG00000018145	NA	GO:0043235	GO:0008253
54	NT5DC4	AX-104478109	ENSECAG00000009226	NA	NA	GO:0016787
55	NT5E	AX-103017669	ENSECAG00000009420	GO:0006196	GO:0005654	GO:0000166
56	NT5C1A	AX-103282138	ENSECAG00000019710	GO:0006196	GO:0005829	GO:0000166
57	NT5C2	AX-103204013	ENSECAG00000022574	GO:0006204	GO:0005829	GO:0008253
58	NT5C3A	AX-104502207	ENSECAG00000011777	GO:0009117	GO:0005737	GO:0000166
59	NT5C3B	AX-104165501	ENSECAG00000023153	GO:0009117	GO:0005737	GO:0000166
60	ATIC	AX-103773993	ENSECAG00000014653	GO:0006189	GO:0005829	GO:0003937
61	AZI2	AX-104945239	ENSECAG00000020392	GO:0000278	GO:0005737	NA
62	HTR1B	AX-104276278	ENSECAG00000000649	GO:0002031	GO:0005737	GO:0004993
63	HTR1D	AX-103976906	ENSECAG00000005697	GO:0007187	GO:0005887	GO:0004993
64	HTR1E	AX-104416038	ENSECAG00000016795	GO:0007187	GO:0005887	GO:0004993
65	HTR1F	AX-104970675	ENSECAG00000008408	GO:0007187	GO:0005887	GO:0004993
66	HTR2A	AX-104536096	ENSECAG00000024282	GO:0007187	GO:0005887	GO:0001587
67	HTR2B	AX-104366256	ENSECAG00000019412	GO:0001755	GO:0005654	GO:0001587
68	HTR3A	AX-104794966	ENSECAG00000020191	GO:0007165	GO:0005887	GO:0004888
69	HTR4	AX-104696621	ENSECAG00000013365	GO:0007187	GO:0005768	GO:0004993
70	HTR5A	AX-104165725	ENSECAG00000019251	GO:0007187	GO:0005887	GO:0004993
71	HTR6	AX-104099035	ENSECAG00000004970	GO:0007187	GO:0005887	GO:0004993
72	HTR7	AX-103819323	ENSECAG00000022973	GO:0006939	GO:0005886	GO:0004993
73	MTRR	AX-103522382	ENSECAG00000023073	GO:0009086	GO:0005654	GO:0003958
74	MTR	AX-104283644	ENSECAG00000021661	GO:0009235	GO:0005829	GO:0008270
75	PHYKPL	AX-103346069	ENSECAG00000013232	NA	NA	GO:0008483
76	PFKFB2	AX-103639269	ENSECAG00000009799	GO:0006000	GO:0005654	GO:0003873
77	PFKFB3	AX-104597910	ENSECAG00000012172	GO:0006000	GO:0005654	GO:0003873
78	PFKFB4	AX-103432005	ENSECAG00000017338	GO:0006000	GO:0005829	GO:0003873
79	PGLS	AX-104934682	ENSECAG00000010333	GO:0005975	GO:0005737	GO:0017057
80	PTS	AX-103833745	ENSECAG00000015565	GO:0006729	GO:0005739	GO:0003874
81	DHCR7	AX-104084915	ENSECAG00000023341	GO:0006695	GO:0005640	GO:0009918
82	OGG1	AX-103702316	ENSECAG00000010671	GO:0006284	GO:0005634	GO:0003684
83	AKAIN1	AX-104840854	ENSECAG00000033364	NA	NA	NA
84	AKAP1	AX-104721821	ENSECAG00000009841	GO:0006915	GO:0005739	GO:0003723
85	AKAP10	AX-103579797	ENSECAG00000008584	GO:0008104	GO:0005739	GO:0051018
86	AKAP11	AX-104582351	ENSECAG00000021005	GO:0003091	GO:0005730	GO:0019207
87	AKAP12	AX-103133365	ENSECAG00000022166	GO:0007193	GO:0005829	GO:0005516
88	AKAP13	AX-103141568	ENSECAG00000009706	GO:0035023	GO:0005737	GO:0004691
89	AKAP3	AX-103682577	ENSECAG00000015248	GO:0001835	GO:0001669	GO:0051018
90	AKAP5	AX-103900597	ENSECAG00000003230	GO:0007193	GO:0009898	GO:0005516
91	AKAP6	AX-103653891	ENSECAG00000019940	GO:0060306	GO:0016529	GO:0044325
92	AKAP7	AX-104243426	ENSECAG00000022011	GO:0010738	GO:0005634	GO:0019901
93	AKAP8L	AX-103817507	ENSECAG00000023532	GO:0006397	GO:0000785	GO:0003677
94	AKAP8	AX-103559235	ENSECAG00000015084	GO:0007076	GO:0000793	GO:0003677
95	AKAP9	AX-103128545	ENSECAG00000020181	GO:0007020	GO:0005737	GO:0003677
96	AKIP1	AX-104063775	ENSECAG00000007949	GO:0034446	GO:0005654	NA
97	ABI3BP	AX-104597377	ENSECAG00000000480	GO:0008285	GO:0005614	GO:0005518
98	ABI3	AX-103677222	ENSECAG00000016070	GO:0002357	GO:0030027	GO:0017124
99	ABL1	AX-103319794	ENSECAG00000014981	GO:0001843	GO:0005730	GO:0000287
100	ABL2	AX-104857708	ENSECAG00000005708	GO:0007204	GO:0005886	GO:0000287
101	ABO	AX-104311225	ENSECAG00000014463	GO:0005975	GO:0005794	GO:0016757
102	ABR	AX-103211422	ENSECAG00000021889	GO:0007165	GO:0016020	GO:0004674
103	ACD	AX-103013640	ENSECAG00000020293	GO:0001501	GO:0005697	GO:0042162
104	ADAMDEC1	AX-103427984	ENSECAG00000019922	NA	GO:0016021	GO:0004222
105	ADAM10	AX-104486199	ENSECAG00000007963	GO:0001701	GO:0000139	GO:0004222
106	ADAM11	AX-103356358	ENSECAG00000023662	NA	GO:0016021	GO:0004222
107	ADAM12	AX-104203168	ENSECAG00000012744	NA	GO:0005886	GO:0004222
108	ADAM15	AX-103020057	ENSECAG00000008411	GO:0001953	GO:0005615	GO:0004222
109	ADAM17	AX-103827916	ENSECAG00000005760	GO:0001666	GO:0005829	GO:0004222
110	ADAM18	AX-104916767	ENSECAG00000024401	NA	GO:0016021	GO:0004222
111	ADAM19	AX-104583717	ENSECAG00000017922	GO:0001890	GO:0005634	GO:0004222
112	ADAM22	AX-103698137	ENSECAG00000019027	GO:0008344	GO:0016021	GO:0004222
113	ADAM23	AX-103875442	ENSECAG00000018514	GO:1990830	GO:0016021	GO:0004222
114	ADAM28	AX-104792483	ENSECAG00000014577	NA	GO:0005739	GO:0004175
115	ADAM29	AX-104284957	ENSECAG00000002189	GO:0008584	GO:0005886	GO:0004222
116	ADAM30	AX-103320616	ENSECAG00000036103	NA	GO:0005886	GO:0004222
117	ADAM32	AX-104901946	ENSECAG00000023769	NA	NA	GO:0004222
118	ADAM33	AX-104163913	ENSECAG00000023637	NA	GO:0016021	GO:0004222
119	ADAM7	AX-103090467	ENSECAG00000020537	NA	GO:0005886	GO:0004175
120	ADAM9	AX-104903244	ENSECAG00000006442	GO:0006509	GO:0005615	GO:0004222
121	ADAMTS1	AX-104018514	ENSECAG00000016339	GO:0001542	GO:0005576	GO:0004222
122	ADAMTS10	AX-103744271	ENSECAG00000016210	GO:0030198	GO:0005576	GO:0004222
123	ADAMTS12	AX-104136845	ENSECAG00000016121	GO:0007160	GO:0005576	GO:0004222
124	ADAMTS14	AX-104995975	ENSECAG00000014713	GO:0030198	GO:0005576	GO:0004222
125	ADAMTS15	AX-104402222	ENSECAG00000015715	GO:0007520	GO:0005615	GO:0004222
126	ADAMTS16	AX-103649342	ENSECAG00000000787	GO:0001658	GO:0005576	GO:0004222
127	ADAMTS17	AX-104953281	ENSECAG00000000579	GO:0030198	GO:0005576	GO:0004222
128	ADAMTS18	AX-104536539	ENSECAG00000019006	GO:0001654	GO:0005576	GO:0004222
129	ADAMTS19	AX-103072465	ENSECAG00000023694	GO:0030198	GO:0005576	GO:0004222
130	ADAMTS2	AX-103164249	ENSECAG00000016328	GO:0007283	GO:0005576	GO:0004222
131	ADAMTS20	AX-103555492	ENSECAG00000020835	GO:0009967	GO:0005576	GO:0004222
132	ADAMTS4	AX-103077637	ENSECAG00000024172	GO:0030198	GO:0005576	GO:0002020
133	ADAMTS5	AX-104583866	ENSECAG00000006500	GO:0007520	GO:0005576	GO:0004222
134	ADAMTS6	AX-103877105	ENSECAG00000029347	GO:0001822	GO:0005576	GO:0004222
135	ADAMTS7	AX-103996981	ENSECAG00000007527	GO:0030198	GO:0005576	GO:0004222
136	ADAMTS8	AX-104965556	ENSECAG00000014164	GO:0030198	GO:0005576	GO:0004222
137	ADAMTS9	AX-103260100	ENSECAG00000019880	GO:0009617	GO:0005576	GO:0004222
138	ADAMTSL1	AX-104148251	ENSECAG00000015972	GO:0030198	GO:0031012	GO:0004222
139	ADAMTSL2	AX-104464301	ENSECAG00000011887	GO:0030198	GO:0005576	GO:0050436
140	ADAMTSL4	AX-103956480	ENSECAG00000019154	GO:0002064	GO:0005576	GO:0002020
141	ADAMTSL5	AX-103894305	ENSECAG00000009642	GO:0030198	GO:0005576	GO:0004222
142	ADCYAP1R1	AX-102973641	ENSECAG00000007388	GO:0007166	GO:0005886	GO:0004999
143	ADNP2	AX-104614284	ENSECAG00000008310	GO:0010468	GO:0005634	GO:0003677
144	ADPGK	AX-102991179	ENSECAG00000020480	GO:0006006	GO:0005783	GO:0043843
145	ARF1	AX-103063147	ENSECAG00000032327	GO:0006878	GO:0005794	GO:0000287
146	ARF4	AX-104708766	ENSECAG00000005229	GO:0006471	GO:0005794	GO:0003924
147	ARF5	AX-104980440	ENSECAG00000020291	GO:0006886	GO:0005886	GO:0003924
148	ARF6	AX-102990797	ENSECAG00000005219	GO:0001889	GO:0001726	GO:0003924
149	ARFGAP1	AX-103615451	ENSECAG00000038435	GO:0030100	GO:0000139	GO:0005096
150	ARFGAP2	AX-104945226	ENSECAG00000024744	GO:0048205	GO:0000139	GO:0005096
151	ARFGAP3	AX-104941884	ENSECAG00000023901	GO:0009306	GO:0000139	GO:0005096
152	ARFGEF1	AX-104557885	ENSECAG00000016412	GO:0007030	GO:0000139	GO:0005085
153	ARFGEF2	AX-104323024	ENSECAG00000023909	GO:0015031	GO:0005794	GO:0005085
154	ARFIP1	AX-104862971	ENSECAG00000022286	GO:0006886	GO:0005829	GO:0005543
155	ARFIP2	AX-104669703	ENSECAG00000019888	GO:0006886	GO:0032588	GO:0005543
156	ARL1	AX-103168332	ENSECAG00000000372	GO:0006886	GO:0005737	GO:0003924
157	ARL10	AX-104875140	ENSECAG00000029432	NA	GO:0016021	GO:0003924
158	ARL11	AX-103113264	ENSECAG00000004611	GO:0006886	GO:0005886	GO:0003924
159	ARL13B	AX-104330671	ENSECAG00000014459	GO:0001947	GO:0005930	GO:0003924
160	ARL14EPL	AX-103930134	ENSECAG00000035490	NA	NA	NA
161	ARL14EP	AX-104090760	ENSECAG00000019214	NA	GO:0005654	NA
162	ARL14	AX-103179589	ENSECAG00000007772	GO:0006886	GO:0005886	GO:0003924
163	ARL15	AX-104233952	ENSECAG00000014970	NA	NA	GO:0003924
164	ARL16	AX-104036281	ENSECAG00000026875	NA	NA	GO:0003924
165	ARL2BP	AX-104634086	ENSECAG00000016621	GO:0042531	GO:0005634	GO:0003713
166	ARL2	AX-103852456	ENSECAG00000018075	GO:0031116	GO:0005737	GO:0003924
167	ARL3	AX-104148533	ENSECAG00000000300	GO:0000281	GO:0005654	GO:0000287
168	ARL4A	AX-104158341	ENSECAG00000019333	GO:0006886	GO:0005654	GO:0003924
169	ARL4C	AX-103116477	ENSECAG00000000887	NA	NA	GO:0003924
170	ARL4D	AX-103756488	ENSECAG00000001021	GO:0006886	GO:0005634	GO:0003924
171	ARL5A	AX-104512015	ENSECAG00000023672	GO:0006886	GO:0005802	GO:0003924
172	ARL5B	AX-104969985	ENSECAG00000009195	GO:0006886	GO:0005802	GO:0003924
173	ARL5C	AX-104445817	ENSECAG00000009024	GO:0006886	GO:0005802	GO:0003924
174	ARL6IP4	AX-103701475	ENSECAG00000023197	NA	GO:0005730	NA
175	ARL6IP5	AX-105000819	ENSECAG00000008774	GO:0002037	GO:0005886	NA
176	ARL6IP6	AX-103590890	ENSECAG00000007580	NA	GO:0005637	NA
177	ARL6	AX-103732824	ENSECAG00000020958	NA	GO:0060170	GO:0003924
178	ARL8A	AX-103364249	ENSECAG00000021194	GO:0008089	GO:0005765	GO:0003924
179	ARL8B	AX-103994331	ENSECAG00000013084	GO:0001778	GO:0005765	GO:0003924
180	ARFRP1	AX-103867630	ENSECAG00000019636	GO:0006886	GO:0005794	GO:0003924
181	ADPRM	AX-103936411	ENSECAG00000025154	NA	NA	GO:0008663
182	ADPRH	AX-103888271	ENSECAG00000023958	GO:0006629	GO:0005576	GO:0000287
183	ARF2	AX-104914464	ENSECAG00000009563	GO:0006878	GO:0005794	GO:0000287
184	ART1	AX-103164467	ENSECAG00000015210	GO:0018120	GO:0009986	GO:0003950
185	ART3	AX-103012192	ENSECAG00000007900	GO:0006471	GO:0016021	GO:0003950
186	ART4	AX-104783757	ENSECAG00000009217	GO:0006471	NA	GO:0003950
187	ART5	AX-104317158	ENSECAG00000014500	GO:0006471	NA	GO:0003950
188	AEBP1	AX-103600970	ENSECAG00000019884	GO:0000122	GO:0005576	GO:0000977
189	AEBP2	AX-103718245	ENSECAG00000012977	GO:0006357	GO:0035098	GO:0001227
190	AFG1L	AX-103201917	ENSECAG00000023503	GO:0006123	GO:0005737	GO:0005524
191	AFG3L2	AX-104781535	ENSECAG00000005869	GO:0007409	GO:0005743	GO:0004176
192	AGBL1	AX-104224857	ENSECAG00000007303	NA	GO:0005829	GO:0004181
193	AGBL2	AX-103047990	ENSECAG00000018720	GO:0035610	GO:0005814	GO:0004181
194	AGBL3	AX-103179084	ENSECAG00000008743	GO:0035610	GO:0005829	GO:0004181
195	AGBL4	AX-103925626	ENSECAG00000025071	GO:0045892	GO:0005794	GO:0003677
196	AGBL5	AX-103961967	ENSECAG00000007490	GO:0035608	GO:0005634	GO:0004181
197	AHNAK	AX-104251765	ENSECAG00000034383	GO:0043484	GO:0005634	GO:0044548
198	AKNAD1	AX-103405423	ENSECAG00000019998	NA	NA	NA
199	AKTIP	AX-103863384	ENSECAG00000020381	GO:0000209	GO:0005634	GO:0061631
200	AKT1	AX-103181522	ENSECAG00000008264	GO:0001938	GO:0005654	GO:0004674
201	AKT2	AX-103731168	ENSECAG00000008005	GO:0001934	GO:0005654	GO:0004674
202	AKT3	AX-104423950	ENSECAG00000019722	GO:0000002	NA	GO:0005524
203	AKT1S1	AX-103196116	ENSECAG00000023285	GO:0006469	GO:0005829	NA
204	AFF1	AX-104300277	ENSECAG00000003619	GO:0010468	GO:0005634	NA
205	AFF3	AX-104088150	ENSECAG00000006249	GO:0010468	GO:0005634	GO:0003690
206	AFF4	AX-104600473	ENSECAG00000011969	GO:0007286	GO:0001650	NA
207	ALG11	AX-103821067	ENSECAG00000018321	GO:0006487	GO:0005789	GO:0004377
208	ALG12	AX-104513164	ENSECAG00000024102	GO:0006487	GO:0005788	GO:0000009
209	ALG14	AX-103547872	ENSECAG00000020146	GO:0006488	GO:0016021	NA
210	ALG2	AX-104205689	ENSECAG00000011920	GO:0006488	GO:0005634	GO:0000033
211	ALG3	AX-104293555	ENSECAG00000024917	GO:0006486	GO:0005783	GO:0052925
212	ALG5	AX-104825839	ENSECAG00000024592	GO:0006487	GO:0005789	GO:0004581
213	ALG6	AX-103976472	ENSECAG00000024941	GO:0006488	GO:0005789	GO:0042281
214	ALG8	AX-103760749	ENSECAG00000022682	GO:0006486	GO:0005789	GO:0000033
215	ALKAL1	AX-104820629	ENSECAG00000039026	GO:0010976	GO:0005576	GO:0030298
216	ALKAL2	AX-104527858	ENSECAG00000029965	GO:0070374	GO:0005576	GO:0030298
217	ALMS1	AX-104643582	ENSECAG00000007763	GO:0016197	GO:0005737	GO:0008017
218	ALS2CL	AX-104634556	ENSECAG00000007330	GO:0007032	NA	GO:0042802
219	ALX1	AX-104906317	ENSECAG00000008597	GO:0000122	GO:0005794	GO:0000977
220	ALX3	AX-104119220	ENSECAG00000024821	GO:0006357	GO:0005634	GO:0000977
221	ALX4	AX-104927475	ENSECAG00000019892	GO:0001942	GO:0005654	GO:0000977
222	AMMECR1L	AX-103507556	ENSECAG00000023095	NA	GO:0005634	NA
223	ANKH	AX-104104348	ENSECAG00000006338	NA	GO:0005887	GO:0005315
224	ANTXR1	AX-104381059	ENSECAG00000007023	GO:0001568	GO:0005886	GO:0004888
225	ANTXR2	AX-104619586	ENSECAG00000017827	GO:1901998	GO:0005886	GO:0004888
226	AAK1	AX-104118636	ENSECAG00000002756	GO:0006468	GO:0005737	GO:0004674
227	APIP	AX-104724130	ENSECAG00000006357	GO:0006915	GO:0005737	GO:0008270
228	APCDD1L	AX-104918183	ENSECAG00000027891	GO:0030178	GO:0005886	GO:0017147
229	APCDD1	AX-104816979	ENSECAG00000011774	GO:0001942	GO:0005886	GO:0017147
230	AMER2	AX-104858068	ENSECAG00000000275	GO:0060828	GO:0005886	GO:0005546
231	APC2	AX-103739509	ENSECAG00000032416	GO:0001708	GO:0005874	GO:0008013
232	APC	AX-103340947	ENSECAG00000009003	GO:0000281	GO:0000776	GO:0008013
233	A1CF	AX-103673106	ENSECAG00000010424	GO:0007566	GO:0005634	GO:0003723
234	ARFGEF3	AX-103892811	ENSECAG00000011074	GO:0030036	NA	GO:0005085
235	ARV1	AX-104677212	ENSECAG00000016519	GO:0006665	GO:0005789	NA
236	ARVCF	AX-104093524	ENSECAG00000026951	GO:0007043	GO:0005634	GO:0045296
237	ASH1L	AX-103773055	ENSECAG00000018527	GO:0001501	GO:0005634	GO:0003677
238	ASH2L	AX-103137188	ENSECAG00000013970	GO:0006974	GO:0044666	GO:0000976
239	ASPSCR1	AX-103233500	ENSECAG00000011608	GO:0006886	GO:0005654	NA
240	ASXL1	AX-103883213	ENSECAG00000022110	GO:0000902	GO:0005634	GO:0003677
241	ASXL2	AX-104719772	ENSECAG00000010885	GO:0006351	GO:0005634	GO:0003677
242	ASXL3	AX-104606272	ENSECAG00000015851	GO:0006351	GO:0005634	GO:0003677
243	AHDC1	AX-104967033	ENSECAG00000010246	NA	NA	NA
244	AHCTF1	AX-103865559	ENSECAG00000011125	GO:0032465	GO:0000776	NA
245	AKNA	AX-103958629	ENSECAG00000013443	GO:0001837	GO:0001650	NA
246	ARID1A	AX-104974013	ENSECAG00000017991	GO:0006338	GO:0016514	GO:0003677
247	ARID1B	AX-103445949	ENSECAG00000000518	GO:0006338	GO:0005654	GO:0003677
248	ARID2	AX-103876960	ENSECAG00000019032	GO:0003007	GO:0005654	GO:0003677
249	ARID3A	AX-104285575	ENSECAG00000011779	GO:0006357	GO:0005634	GO:0003677
250	ARID3B	AX-103124156	ENSECAG00000013123	GO:0045944	GO:0005654	GO:0003677
251	ARID3C	AX-104648251	ENSECAG00000019080	GO:0006357	GO:0005634	GO:0003677
252	ARID4A	AX-103086203	ENSECAG00000019256	GO:0006349	GO:0005634	GO:0000976
253	ARID4B	AX-104317003	ENSECAG00000017836	GO:0006355	GO:0005634	GO:0000976
254	ARID5A	AX-103450660	ENSECAG00000023667	GO:0000122	GO:0005634	GO:0000976
255	ARID5B	AX-104460492	ENSECAG00000019795	GO:0000122	GO:0005634	GO:0000976
256	ATCAY	AX-104180161	ENSECAG00000015094	GO:0006798	GO:0005737	GO:0004309
257	ATMIN	AX-104898136	ENSECAG00000011923	GO:0006357	GO:0005634	GO:0000976
258	ATM	AX-104489797	ENSECAG00000021147	GO:0000077	GO:0005634	GO:0004674
259	ABCA1	AX-103795322	ENSECAG00000008852	GO:0002790	GO:0005768	GO:0005102
260	ABCA10	AX-103737342	ENSECAG00000000323	GO:0006869	GO:0016021	GO:0005319
261	ABCA12	AX-104933295	ENSECAG00000009468	GO:0003336	GO:0000139	GO:0005319
262	ABCA13	AX-104530368	ENSECAG00000017039	GO:0006869	GO:0016021	GO:0005319
263	ABCA2	AX-104235783	ENSECAG00000015652	GO:0006357	GO:0005764	GO:0005319
264	ABCA3	AX-103876906	ENSECAG00000013242	GO:0006855	GO:0005770	GO:0005319
265	ABCA4	AX-103330756	ENSECAG00000013379	GO:0006649	GO:0001750	GO:0005502
266	ABCA5	AX-102967474	ENSECAG00000007880	GO:0006869	GO:0005764	GO:0005319
267	ABCA9	AX-103723591	ENSECAG00000022556	GO:0006869	GO:0000139	GO:0005319
268	ABCB1	AX-103028247	ENSECAG00000017842	GO:0000086	GO:0005654	GO:0005524
269	ABCB10	AX-104387772	ENSECAG00000017883	GO:0006783	GO:0005743	GO:0005524
270	ABCB11	AX-103186912	ENSECAG00000015291	GO:0006631	GO:0005768	GO:0005524
271	ABCB5	AX-103159414	ENSECAG00000011338	GO:0001654	GO:0005887	GO:0005524
272	ABCB6	AX-103655326	ENSECAG00000016378	GO:0006779	GO:0005654	GO:0005524
273	ABCB8	AX-103486223	ENSECAG00000009774	GO:0055085	GO:0005654	GO:0005524
274	ABCB9	AX-104290689	ENSECAG00000012796	GO:0006518	GO:0005765	GO:0005524
275	ABCC1	AX-103939285	ENSECAG00000006784	GO:0034775	GO:0016020	GO:0005524
276	ABCC10	AX-104901505	ENSECAG00000005169	GO:0006691	GO:0016021	GO:0005524
277	ABCC11	AX-103406292	ENSECAG00000021168	GO:0015711	GO:0005887	GO:0005524
278	ABCC12	AX-103286078	ENSECAG00000019541	GO:0055085	GO:0005783	GO:0005524
279	ABCC2	AX-103475961	ENSECAG00000019828	GO:0006855	GO:0005887	GO:0005524
280	ABCC3	AX-104024630	ENSECAG00000001014	GO:0006855	GO:0005886	GO:0005524
281	ABCC4	AX-104488810	ENSECAG00000017168	GO:0032310	GO:0005886	GO:0001409
282	ABCC5	AX-104031562	ENSECAG00000007961	GO:0035351	GO:0016020	GO:0005524
283	ABCC6	AX-103421081	ENSECAG00000008870	GO:0015867	GO:0005654	GO:0005524
284	ABCC8	AX-104228009	ENSECAG00000020074	GO:0006813	GO:0008282	GO:0005267
285	ABCD3	AX-104247001	ENSECAG00000023731	GO:0006633	GO:0005778	GO:0005324
286	ABCD4	AX-104012325	ENSECAG00000000282	GO:0006635	GO:0005765	GO:0005324
287	ABCE1	AX-104365244	ENSECAG00000023648	GO:0000054	GO:0005739	GO:0005506
288	ABCF1	AX-103326255	ENSECAG00000024907	NA	GO:0005829	GO:0005524
289	ABCF2	AX-104639751	ENSECAG00000011102	NA	NA	GO:0005524
290	ABCF3	AX-104580374	ENSECAG00000016827	NA	NA	GO:0005524
291	ABCG1	AX-104726723	ENSECAG00000019065	GO:0008203	GO:0005739	GO:0005524
292	ABCG2	AX-104151798	ENSECAG00000009773	NA	GO:0005886	GO:0005524
293	ABCG4	AX-104390808	ENSECAG00000004092	GO:0033344	GO:0005886	GO:0005524
294	ABCG5	AX-103917373	ENSECAG00000010864	GO:0007588	GO:0005887	GO:0005524
295	ABCG8	AX-103504117	ENSECAG00000024537	GO:0007588	GO:0005887	GO:0005524
296	ACLY	AX-104731514	ENSECAG00000009702	GO:0006085	GO:0005654	GO:0003878
297	ATP5F1A	AX-104942137	ENSECAG00000021561	GO:0001937	GO:0005754	GO:0005524
298	ATP5F1B	AX-104062032	ENSECAG00000022627	GO:0001525	GO:0005753	GO:0005524
299	ATP5F1D	AX-104734410	ENSECAG00000012169	GO:0015986	GO:0000275	GO:0046933
300	ATP5F1E	AX-104950849	ENSECAG00000025162	GO:0042776	GO:0000275	GO:0046933
301	ATP5F1C	AX-103289839	ENSECAG00000024684	GO:0015986	GO:0000275	GO:0046933
302	ATPSCKMT	AX-104863348	ENSECAG00000013194	GO:0018023	GO:0005739	GO:0016279
303	ATP5IF1	AX-103209202	ENSECAG00000011826	GO:0001937	GO:0005739	GO:0042030
304	ATP5MC1	AX-103654403	ENSECAG00000019908	GO:0015986	GO:0000276	GO:0008289
305	ATP5MC2	AX-104340808	ENSECAG00000023021	GO:0015986	GO:0000276	GO:0008289
306	ATP5MC3	AX-103481921	ENSECAG00000008514	GO:0015986	GO:0000276	GO:0008289
307	ATP5MF	AX-104653308	ENSECAG00000002088	GO:0006754	GO:0005743	GO:0046933
308	ATPAF1	AX-103592966	ENSECAG00000018487	GO:0033615	GO:0005739	NA
309	ATPAF2	AX-104404129	ENSECAG00000019200	GO:0043461	GO:0005739	NA
310	ATP5PF	AX-103354710	ENSECAG00000017858	GO:0015986	GO:0000276	GO:0015078
311	ATP5PD	AX-103168824	ENSECAG00000009487	GO:0015986	GO:0000274	GO:0015078
312	ATP5PB	AX-103789913	ENSECAG00000018599	GO:0015986	GO:0000276	GO:0015078
313	AGTPBP1	AX-104148249	ENSECAG00000019812	GO:0001754	GO:0005730	GO:0004181
314	ATP23	AX-103197325	ENSECAG00000019876	GO:0033615	GO:0005829	GO:0004222
315	ATP6V1FNB	AX-103342698	ENSECAG00000038386	NA	NA	NA
316	ATP13A1	AX-104548483	ENSECAG00000020569	GO:0006874	GO:0016021	GO:0005524
317	ATP13A3	AX-104112282	ENSECAG00000006749	GO:0006874	GO:0016021	GO:0005524
318	ATP13A4	AX-103559456	ENSECAG00000013520	GO:0006874	GO:0016021	GO:0005524
319	ATP13A5	AX-104142222	ENSECAG00000024692	GO:0006874	GO:0016021	GO:0005524
320	ATP6V0A1	AX-104845227	ENSECAG00000016326	GO:0007035	GO:0000220	GO:0015078
321	ATP6V0A2	AX-104343027	ENSECAG00000024587	GO:0006879	GO:0000220	GO:0046961
322	ATP6V0A4	AX-104517488	ENSECAG00000016114	GO:0001503	GO:0000220	GO:0015078
323	ATP6V0B	AX-104999923	ENSECAG00000024290	NA	GO:0005768	GO:0015078
324	ATP6V0C	AX-104534911	ENSECAG00000026846	GO:0030177	GO:0005774	GO:0031625
325	ATP6V0D1	AX-103932998	ENSECAG00000015817	GO:0006879	GO:0005769	GO:0046961
326	ATP6V0D2	AX-104099161	ENSECAG00000015484	GO:0007034	GO:0005769	GO:0046961
327	ATP6V1A	AX-104112492	ENSECAG00000021773	GO:0006879	GO:0000221	GO:0005524
328	ATP6V1B1	AX-103979493	ENSECAG00000022593	GO:0001503	GO:0000221	GO:0005524
329	ATP6V1B2	AX-104187800	ENSECAG00000016500	GO:0046034	GO:0000221	GO:0005524
330	ATP6V1C1	AX-103778493	ENSECAG00000024964	NA	GO:0000221	GO:0015078
331	ATP6V1C1	AX-103778493	ENSECAG00000024964	NA	GO:0000221	GO:0046961
332	ATP6V1C2	AX-103566278	ENSECAG00000010555	NA	GO:0000221	GO:0015078
333	ATP6V1D	AX-103190234	ENSECAG00000017556	GO:0006811	GO:0005813	GO:0042626
334	ATP6V1E1	AX-103361691	ENSECAG00000016487	NA	GO:0000221	GO:0008553
335	ATP6V1E2	AX-105014473	ENSECAG00000013717	NA	GO:0001669	GO:0008553
336	ATP6V1F	AX-102986503	ENSECAG00000034144	NA	GO:0016020	GO:0042625
337	ATP6V1G1	AX-103404279	ENSECAG00000037138	GO:0006879	GO:0000221	GO:0046961
338	ATP6V1H	AX-103345278	ENSECAG00000024159	GO:0006897	GO:0000221	GO:0046961
339	ATP6AP1L	AX-104733057	ENSECAG00000020318	GO:0030641	GO:0016021	NA
340	ATP12A	AX-104548503	ENSECAG00000017460	GO:0006883	GO:0016021	GO:0005391
341	ATP4A	AX-103195255	ENSECAG00000013121	GO:0006883	GO:0005886	GO:0000287
342	ATP1A1	AX-104197610	ENSECAG00000024623	GO:0002026	GO:0005886	GO:0005391
343	ATP1A2	AX-104236088	ENSECAG00000024827	GO:0001504	GO:0005737	GO:0005391
344	ATP1A3	AX-103651184	ENSECAG00000024155	GO:0006883	GO:0016021	GO:0005391
345	ATP1A4	AX-104050431	ENSECAG00000024542	GO:0006883	GO:0005890	GO:0005391
346	ATP1B1	AX-103011841	ENSECAG00000017771	GO:0006813	GO:0005890	GO:0001671
347	ATP1B2	AX-104445929	ENSECAG00000007919	GO:0006883	GO:0001917	GO:0001671
348	ATP1B3	AX-104241249	ENSECAG00000019885	GO:0006883	GO:0005737	GO:0001671
349	ATP13A2	AX-103342257	ENSECAG00000016746	GO:0006874	GO:0005771	GO:0005524
350	ATP7B	AX-103417508	ENSECAG00000019943	GO:0006878	GO:0005770	GO:0005507
351	ATAD1	AX-104735793	ENSECAG00000000473	GO:0002092	GO:0045211	GO:0005524
352	ATAD2	AX-103231453	ENSECAG00000023808	GO:0006325	GO:0005634	GO:0003682
353	ATAD2B	AX-104088124	ENSECAG00000023573	GO:0031936	GO:0005634	GO:0003682
354	ATAD5	AX-104127684	ENSECAG00000018443	GO:0008283	GO:0005634	GO:0003677
355	ATP10A	AX-103932706	ENSECAG00000014732	GO:0045332	GO:0005783	GO:0000287
356	ATP10B	AX-103995577	ENSECAG00000021758	GO:0015914	GO:0005783	GO:0000287
357	ATP10D	AX-103626989	ENSECAG00000012518	GO:0045332	GO:0005654	GO:0000287
358	ATP11A	AX-103712695	ENSECAG00000014304	GO:0001701	GO:0005783	GO:0000287
359	ATP11B	AX-103160223	ENSECAG00000016912	GO:0015917	GO:0005783	GO:0000287
360	ATP8A1	AX-104544698	ENSECAG00000022873	GO:0007612	GO:0005783	GO:0000287
361	ATP8A2	AX-103026629	ENSECAG00000017268	GO:0003011	GO:0005654	GO:0000287
362	ATP8B1	AX-104422055	ENSECAG00000021015	GO:0006855	GO:0005783	GO:0000287
363	ATP8B2	AX-104994623	ENSECAG00000001415	GO:0007030	GO:0005802	GO:0000287
364	ATP8B3	AX-104406953	ENSECAG00000022680	GO:0007030	GO:0001669	GO:0000287
365	ATP8B4	AX-104563742	ENSECAG00000019617	GO:0007030	GO:0005802	GO:0000287
366	ATP9A	AX-103095867	ENSECAG00000020949	GO:0006890	GO:0005768	GO:0000287
367	ATP9B	AX-103498940	ENSECAG00000018805	GO:0006890	GO:0005768	GO:0000287
368	ATP2B1	AX-103340228	ENSECAG00000008450	GO:0001818	GO:0001772	GO:0005388
369	ATP2B2	AX-103000166	ENSECAG00000023528	GO:0006874	GO:0005737	GO:0005388
370	ATP2B4	AX-103076394	ENSECAG00000002919	GO:0006357	GO:0005887	GO:0005388
371	ATP2A1	AX-103622310	ENSECAG00000012593	GO:0006874	GO:0005739	GO:0005388
372	ATP2A2	AX-103503627	ENSECAG00000007671	GO:0000045	GO:0016021	GO:0005388
373	ATP2A3	AX-103881335	ENSECAG00000012083	GO:0006874	GO:0016021	GO:0005388
374	ATP2C1	AX-103761300	ENSECAG00000023680	GO:0006828	GO:0000139	GO:0005388
375	ATP2C2	AX-103813219	ENSECAG00000005796	GO:0006828	GO:0000139	GO:0005388
376	ATRIP	AX-103790839	ENSECAG00000010784	GO:0000077	GO:0005654	GO:0070530
377	ATR	AX-103846753	ENSECAG00000013285	GO:0000077	GO:0005634	GO:0003676
378	AUH	AX-104741998	ENSECAG00000008989	GO:0006635	GO:0005739	GO:0003730
379	AUP1	AX-102996584	ENSECAG00000013531	GO:0009615	GO:0000839	GO:0031624
380	AVL9	AX-103968238	ENSECAG00000019332	GO:0016477	GO:0005737	NA
381	AXL	AX-104275913	ENSECAG00000011471	GO:0001764	GO:0005615	GO:0001618
382	AHI1	AX-103726980	ENSECAG00000019646	GO:0001738	GO:0005813	GO:0042802
383	ASCL3	AX-103548443	ENSECAG00000008707	GO:0006357	GO:0090575	GO:0000977
384	ARPC4	AX-104557440	ENSECAG00000012891	GO:0030041	GO:0005737	GO:0005200
385	ACAD9	AX-104239334	ENSECAG00000005530	GO:0001676	GO:0005634	GO:0000062
386	ADH5	AX-104710693	ENSECAG00000038523	GO:0046294	GO:0005829	GO:0004024
387	ALDH3B2	AX-103608921	ENSECAG00000000896	NA	NA	GO:0016620
388	ALYREF	AX-104649503	ENSECAG00000018754	NA	GO:0016607	GO:0003723
389	AGFG1	AX-103641238	ENSECAG00000015186	NA	GO:0043231	GO:0005096
390	AGFG2	AX-104424175	ENSECAG00000016244	NA	NA	GO:0005096
391	AGAP1	AX-104201259	ENSECAG00000014269	GO:0007165	GO:0005634	GO:0003924
392	AGAP2	AX-103809964	ENSECAG00000023952	GO:0033601	GO:0005634	GO:0003924
393	AGAP3	AX-104854184	ENSECAG00000020859	GO:0007165	GO:0005634	GO:0003924
394	ARAP1	AX-103143744	ENSECAG00000016491	GO:0007165	GO:0005654	GO:0005096
395	ARAP2	AX-104237505	ENSECAG00000018069	GO:0007165	GO:0005737	GO:0005096
396	ARAP3	AX-103061023	ENSECAG00000015544	GO:0007165	GO:0001726	GO:0005096
397	ASAP1	AX-104822416	ENSECAG00000016246	GO:0043547	GO:0002102	GO:0001786
398	ASAP2	AX-103151402	ENSECAG00000024278	GO:0043547	GO:0005737	GO:0005096
399	ASAP3	AX-104320783	ENSECAG00000007189	GO:0016477	GO:0001726	GO:0005096
400	ACAP1	AX-103979287	ENSECAG00000014119	NA	NA	GO:0005096
401	ACAP2	AX-103064688	ENSECAG00000015122	GO:0030029	GO:0001726	GO:0005096
402	ACAP3	AX-104187785	ENSECAG00000007315	GO:0001764	GO:0030426	GO:0005096
403	ADAP1	AX-103714477	ENSECAG00000017134	GO:0043547	GO:0005634	GO:0005096
404	ADAP2	AX-104684855	ENSECAG00000015333	GO:0007507	GO:0005737	GO:0005096
405	BTLA	AX-103542449	ENSECAG00000016436	GO:0002768	GO:0005887	GO:0038023
406	BLNK	AX-104284962	ENSECAG00000015745	GO:0007169	GO:0005737	GO:0035591
407	BCAP29	AX-104084503	ENSECAG00000017348	GO:0006886	GO:0005789	NA
408	BANK1	AX-103246684	ENSECAG00000008109	GO:0009617	GO:0048471	GO:0002020
409	BDP1	AX-103329454	ENSECAG00000011402	GO:0070898	GO:0000126	GO:0001156
410	BRAF	AX-104082174	ENSECAG00000002746	GO:0002318	GO:0005739	GO:0004672
411	BTAF1	AX-104556549	ENSECAG00000007796	GO:0035562	GO:0005634	GO:0003677
412	BSPRY	AX-103204580	ENSECAG00000012440	GO:0016567	GO:0005737	GO:0008270
413	B9D1	AX-104169755	ENSECAG00000013639	GO:0001701	GO:0005737	GO:0008158
414	B9D2	AX-104063933	ENSECAG00000012073	GO:0060271	GO:0005737	GO:0043015
415	BCL11A	AX-103546761	ENSECAG00000008094	GO:0006357	GO:0005634	GO:0000978
416	BCL7A	AX-104117783	ENSECAG00000011747	NA	NA	NA
417	BCL7B	AX-103664243	ENSECAG00000015512	NA	NA	NA
418	BCL7C	AX-104022592	ENSECAG00000000482	NA	NA	NA
419	BAG1	AX-103296893	ENSECAG00000017942	GO:0050821	GO:0005634	GO:0000774
420	BAG2	AX-104790762	ENSECAG00000012417	GO:0010954	GO:0030424	GO:0000774
421	BAG3	AX-103649909	ENSECAG00000005267	GO:0008625	GO:0005634	GO:0000774
422	BAG4	AX-103699372	ENSECAG00000010407	GO:0010763	GO:0005634	GO:0000774
423	BAG6	AX-104175603	ENSECAG00000013260	GO:0001822	GO:0005654	GO:0005102
424	BAHCC1	AX-104581406	ENSECAG00000021325	NA	NA	GO:0003682
425	BANF2	AX-104418325	ENSECAG00000014447	GO:0007059	GO:0005634	GO:0003677
426	BAIAP2L1	AX-103616320	ENSECAG00000012734	GO:0007009	GO:0005654	GO:0070064
427	BAIAP2L2	AX-103620817	ENSECAG00000018782	GO:0007009	GO:0005654	GO:0005543
428	BAIAP2	AX-104685472	ENSECAG00000022150	GO:0007009	GO:0001726	GO:0008093
429	BARX1	AX-103883965	ENSECAG00000032431	GO:0006357	GO:0005634	GO:0000977
430	BARX2	AX-104613391	ENSECAG00000000616	GO:0000122	GO:0005634	GO:0000977
431	BBIP1	AX-104981173	ENSECAG00000020430	GO:0060271	GO:0034464	NA
432	BBX	AX-103197505	ENSECAG00000023413	GO:0006357	GO:0005634	GO:0000977
433	BCAR1	AX-104715311	ENSECAG00000014666	GO:0007015	GO:0001726	GO:0019901
434	BCAR3	AX-104797830	ENSECAG00000022721	GO:0002089	GO:0005925	GO:0001784
435	BCAS2	AX-104376274	ENSECAG00000021026	GO:0000398	GO:0000974	NA
436	BCAS3	AX-103447010	ENSECAG00000008651	GO:0042594	GO:0000407	GO:0003682
437	BCDIN3D	AX-104739365	ENSECAG00000020861	GO:0010586	GO:0005654	GO:0008171
438	BCL10	AX-104038123	ENSECAG00000025005	GO:0002250	GO:0005829	GO:0003713
439	BCL11B	AX-104018247	ENSECAG00000031995	GO:0003334	GO:0005634	GO:0000978
440	BAK1	AX-104897631	ENSECAG00000023902	GO:0001782	GO:0005741	GO:0042803
441	BCL2	AX-104861004	ENSECAG00000020437	GO:0000209	GO:0005654	GO:0002020
442	BAX	AX-104798695	ENSECAG00000016635	GO:0001541	GO:0005635	GO:0008289
443	BAD	AX-104574189	ENSECAG00000014950	GO:0001836	GO:0005739	GO:0005543
444	BCLAF1	AX-104204124	ENSECAG00000023692	GO:0006915	GO:0005634	GO:0003677
445	BOK	AX-104237575	ENSECAG00000000238	GO:0001836	GO:0005634	GO:0005102
446	BNIP1	AX-103576115	ENSECAG00000023543	GO:0006890	GO:0005635	GO:0005484
447	BNIP2	AX-103171426	ENSECAG00000022557	GO:0006798	GO:0005635	GO:0004309
448	BNIP3L	AX-103265166	ENSECAG00000005770	GO:0016239	GO:0005634	GO:0005521
449	BNIP3	AX-104620791	ENSECAG00000017458	GO:0009617	GO:0005634	GO:0042803
450	BNIP5	AX-104805151	ENSECAG00000013634	NA	NA	NA
451	BNIPL	AX-103628968	ENSECAG00000022180	GO:0006915	GO:0005634	GO:0042802
452	BCL2L1	AX-104333576	ENSECAG00000017223	GO:0001541	GO:0005741	GO:0019901
453	BCL2L11	AX-103398633	ENSECAG00000032970	GO:0001701	GO:0005739	GO:0008017
454	BCL2L12	AX-103698994	ENSECAG00000022614	GO:0042981	NA	GO:0002039
455	BCL2L13	AX-103832353	ENSECAG00000010335	GO:0006915	GO:0005739	NA
456	BCL2L14	AX-104594328	ENSECAG00000024880	GO:0006915	GO:0005829	GO:0019901
457	BCL2A1	AX-103571774	ENSECAG00000000107	GO:0006915	GO:0005741	GO:0005524
458	BCL6	AX-104036030	ENSECAG00000004556	GO:0000122	GO:0005654	GO:0000978
459	BCL6B	AX-104530685	ENSECAG00000023771	GO:0000122	GO:0005654	GO:0000978
460	BCL9	AX-104296829	ENSECAG00000004159	GO:0045944	GO:0005801	GO:0003713
461	BCR	AX-104871210	ENSECAG00000020125	GO:0002692	GO:0005829	GO:0004674
462	BEND3	AX-104674840	ENSECAG00000023993	GO:0000122	GO:0000792	GO:0000182
463	BEND4	AX-104481011	ENSECAG00000021008	NA	NA	NA
464	BEND6	AX-104503012	ENSECAG00000008079	GO:0045666	GO:0005634	GO:0003682
465	BEND7	AX-104509158	ENSECAG00000009086	NA	NA	NA
466	BID	AX-102951861	ENSECAG00000006592	GO:0001836	GO:0005741	GO:0031625
467	BICD1	AX-103295738	ENSECAG00000011517	GO:0016032	GO:0005794	GO:0008093
468	BICD2	AX-103943860	ENSECAG00000010780	GO:0006890	GO:0005642	GO:0008093
469	BICDL1	AX-104243422	ENSECAG00000004286	GO:0031175	GO:0005737	GO:0031267
470	BICDL2	AX-103279075	ENSECAG00000016056	GO:0047496	GO:0005737	GO:0031267
471	BICRAL	AX-104821512	ENSECAG00000020500	GO:0045893	GO:0016514	NA
472	BLCAP	AX-104007413	ENSECAG00000030259	GO:0030262	GO:0016021	NA
473	BLK	AX-103334915	ENSECAG00000017938	GO:0002431	GO:0031234	GO:0004713
474	BLM	AX-104910357	ENSECAG00000011405	GO:0000079	GO:0000781	GO:0000400
475	BORCS5	AX-103601530	ENSECAG00000016338	GO:0032418	GO:0005765	NA
476	BORCS6	AX-103922796	ENSECAG00000003075	GO:0032418	GO:0099078	GO:0042802
477	BAMBI	AX-103833423	ENSECAG00000003193	GO:0007179	GO:0005737	GO:0005109
478	BMPER	AX-103478152	ENSECAG00000008055	GO:0001568	GO:0005615	NA
479	BRINP1	AX-103437919	ENSECAG00000014683	GO:0001662	GO:0005783	NA
480	BRINP2	AX-103126218	ENSECAG00000024570	GO:0045666	GO:0005783	NA
481	BRINP3	AX-104896036	ENSECAG00000019926	GO:0045666	GO:0005783	NA
482	BMP2K	AX-104088117	ENSECAG00000016099	GO:0006468	GO:0005634	GO:0004672
483	BMS1	AX-103949203	ENSECAG00000001358	GO:0000462	GO:0005730	GO:0003924
484	BOC	AX-103956974	ENSECAG00000022602	GO:0007224	GO:0005887	NA
485	BOP1	AX-104622360	ENSECAG00000016440	GO:0000027	GO:0005654	GO:0043021
486	BORA	AX-104659049	ENSECAG00000022108	GO:0007049	GO:0005634	GO:0019901
487	BPIFB2	AX-104594012	ENSECAG00000022852	NA	NA	GO:0008289
488	BPIFB3	AX-102985074	ENSECAG00000012959	GO:0045087	GO:0005737	GO:0008289
489	BPIFB4	AX-104990443	ENSECAG00000017316	NA	NA	GO:0008289
490	BPIFB6	AX-104142641	ENSECAG00000000535	NA	NA	GO:0008289
491	BPIFC	AX-103286349	ENSECAG00000024388	NA	GO:0005615	GO:0008289
492	BRSK1	AX-103244711	ENSECAG00000001444	GO:0000086	GO:0005634	GO:0000287
493	BRSK2	AX-104640717	ENSECAG00000019668	GO:0000086	GO:0005634	GO:0000287
494	BRCA1	AX-103300035	ENSECAG00000016974	GO:0000724	GO:0000800	GO:0000976
495	BRAT1	AX-104344619	ENSECAG00000012635	GO:0001934	GO:0005634	NA
496	BARD1	AX-104016512	ENSECAG00000002113	GO:0042325	GO:0016607	GO:0003723
497	BAP1	AX-103803634	ENSECAG00000020681	GO:0001558	GO:0005654	GO:0003682
498	BRAP	AX-103151486	ENSECAG00000007549	GO:0000165	GO:0000151	GO:0003676
499	BRIP1	AX-103876420	ENSECAG00000024392	GO:0006357	GO:0005654	GO:0003677
500	BRCA2	AX-103090487	ENSECAG00000014890	GO:0000722	GO:0000781	GO:0002020
501	BCCIP	AX-103780480	ENSECAG00000012266	GO:0000079	GO:0005634	GO:0019207
502	BICRA	AX-104254512	ENSECAG00000030809	GO:0045893	GO:0016514	NA
503	BRF1	AX-103811682	ENSECAG00000018468	GO:0006352	GO:0000126	GO:0000995
504	BRI3BP	AX-103734819	ENSECAG00000015008	NA	GO:0005739	NA
505	BRICD5	AX-104241179	ENSECAG00000010026	GO:0042127	GO:0005615	NA
506	BRK1	AX-103022538	ENSECAG00000017962	GO:0001701	GO:0005856	GO:0031267
507	BABAM1	AX-104767554	ENSECAG00000017099	GO:0045739	GO:0070531	NA
508	BABAM2	AX-103238413	ENSECAG00000018411	GO:0006302	GO:0000152	GO:0005164
509	BRMS1L	AX-104763620	ENSECAG00000013452	GO:0000122	GO:0070822	GO:0042826
510	BRMS1	AX-103361627	ENSECAG00000010489	GO:0000122	GO:0005737	GO:0042826
511	BROX	AX-104619679	ENSECAG00000018547	NA	GO:0016020	NA
512	BSCL2	AX-104975884	ENSECAG00000018657	GO:0006629	GO:0005811	GO:0005543
513	BSDC1	AX-104764087	ENSECAG00000009115	NA	NA	NA
514	BACH1	AX-104775761	ENSECAG00000000307	GO:0000083	GO:0005634	GO:0000978
515	BACH2	AX-103852302	ENSECAG00000010522	GO:0006357	GO:0005654	GO:0000978
516	BTBD1	AX-103966173	ENSECAG00000017040	GO:0022008	GO:0000932	GO:0042802
517	BTBD10	AX-104616780	ENSECAG00000017056	GO:0042327	GO:0001650	NA
518	BTBD11	AX-104026317	ENSECAG00000009835	GO:0060395	NA	GO:0046982
519	BTBD16	AX-104695970	ENSECAG00000008814	NA	NA	NA
520	BTBD17	AX-104242037	ENSECAG00000019896	NA	NA	NA
521	BTBD18	AX-103322803	ENSECAG00000028365	GO:0007141	GO:0005634	NA
522	BTBD19	AX-104052225	ENSECAG00000011185	NA	NA	NA
523	BTBD2	AX-103940951	ENSECAG00000020996	GO:0022008	GO:0000932	NA
524	BTBD3	AX-104586785	ENSECAG00000000722	GO:0021987	GO:0005634	GO:0042802
525	BTBD6	AX-104075154	ENSECAG00000024116	GO:0022008	GO:0005829	NA
526	BTBD7	AX-104100977	ENSECAG00000012986	GO:0060693	GO:0005634	NA
527	BTBD8	AX-104796654	ENSECAG00000014416	NA	NA	NA
528	BTBD8	AX-104796654	ENSECAG00000014416	NA	GO:0098793	NA
529	BTBD8	AX-104796654	ENSECAG00000014416	NA	GO:0098793	NA
530	BTBD9	AX-104079540	ENSECAG00000018393	GO:0007616	NA	NA
531	BTG1	AX-103387424	ENSECAG00000031980	GO:0008285	GO:0005634	GO:0019899
532	BTG2	AX-103539820	ENSECAG00000017203	GO:0006974	GO:0005634	NA
533	BTG3	AX-104393054	ENSECAG00000023859	GO:0008285	GO:0005634	NA
534	BTG4	AX-104144138	ENSECAG00000012564	GO:0008285	GO:0005634	NA
535	BANP	AX-103153048	ENSECAG00000000420	GO:0007049	GO:0005634	GO:0003677
536	BUB1B	AX-104319847	ENSECAG00000021452	GO:0007091	GO:0000776	GO:0004672
537	BUB1	AX-103578249	ENSECAG00000017103	GO:0007063	GO:0000776	GO:0004672
538	BUB3	AX-104206832	ENSECAG00000010047	GO:0000070	GO:0000776	GO:0043130
539	BUD13	AX-103740560	ENSECAG00000008863	GO:0000398	GO:0005654	NA
540	BUD23	AX-104980093	ENSECAG00000012489	GO:0070476	GO:0005634	GO:0016435
541	BARHL1	AX-104858636	ENSECAG00000021032	GO:0001764	GO:0005634	GO:0000977
542	BARHL2	AX-103867198	ENSECAG00000010403	GO:0001709	GO:0005634	GO:0000977
543	BBS10	AX-104772694	ENSECAG00000015525	GO:0043254	NA	GO:0005524
544	BBS12	AX-104370940	ENSECAG00000003961	GO:0042073	GO:0005929	GO:0005524
545	BBS2	AX-103707392	ENSECAG00000010270	GO:0007288	GO:0005737	NA
546	BBS4	AX-104356650	ENSECAG00000003146	GO:0000281	GO:0000242	GO:0030674
547	BBS7	AX-104218068	ENSECAG00000023824	GO:0001654	GO:0001750	GO:0061629
548	BBS9	AX-104469159	ENSECAG00000022057	GO:0045444	GO:0000242	NA
549	BMF	AX-104113734	ENSECAG00000023088	GO:0006915	GO:0016459	NA
550	BET1L	AX-104038891	ENSECAG00000006525	GO:0015031	GO:0030173	NA
551	BET1L	AX-104038891	ENSECAG00000006525	GO:0015031	GO:0000138	GO:0005484
552	BET1	AX-104703338	ENSECAG00000024195	GO:0006888	GO:0000138	GO:0005484
553	DEFB133	AX-104620079	ENSECAG00000041116	GO:0042742	GO:0005576	NA
554	DEFB108B	AX-103084111	ENSECAG00000033712	GO:0042742	GO:0005576	NA
555	BICC1	AX-104996793	ENSECAG00000013979	GO:0001822	GO:0005737	GO:0003723
556	CCL17	AX-103054569	ENSECAG00000000054	GO:0002548	GO:0005615	GO:0008009
557	CCL20	AX-103071884	ENSECAG00000006764	GO:0002548	GO:0005615	GO:0008009
558	CCL22	AX-104424002	ENSECAG00000040031	GO:0002548	GO:0005615	GO:0008009
559	CCL24	AX-103703521	ENSECAG00000032357	GO:0001938	GO:0005615	GO:0008009
560	CCL25	AX-103295195	ENSECAG00000020264	GO:0002548	GO:0005615	GO:0008009
561	CCL26	AX-103249212	ENSECAG00000022659	GO:0001938	GO:0005615	GO:0008009
562	CCL27	AX-104349257	ENSECAG00000036671	GO:0006955	GO:0005576	GO:0008009
563	CCL28	AX-103728629	ENSECAG00000008624	GO:0001954	GO:0005576	GO:0008009
564	CCL5	AX-103539012	ENSECAG00000024888	GO:0002548	GO:0005615	GO:0008009
565	CCR1	AX-103935616	ENSECAG00000001499	GO:0006816	GO:0005737	GO:0004435
566	CCR2	AX-103556434	ENSECAG00000001214	GO:0001974	GO:0005737	GO:0004930
567	CCR3	AX-104263071	ENSECAG00000001282	GO:0001938	GO:0005737	GO:0016493
568	CCR4	AX-103436816	ENSECAG00000005023	GO:0001764	GO:0009897	GO:0016493
569	CCR5	AX-103454916	ENSECAG00000001114	GO:0006935	GO:0005886	GO:0016493
570	CCR6	AX-104766704	ENSECAG00000005185	GO:0006955	GO:0009897	GO:0016493
571	CCR7	AX-104865176	ENSECAG00000004945	GO:0002408	GO:0005739	GO:0035757
572	CCR9	AX-104659905	ENSECAG00000003240	GO:0002305	GO:0009897	GO:0016493
573	CCRL2	AX-103992292	ENSECAG00000001069	GO:0006954	GO:0005737	GO:0016493
574	CXCL10	AX-104699170	ENSECAG00000013300	GO:0006954	GO:0005615	GO:0008009
575	CXCL11	AX-103127255	ENSECAG00000012253	GO:0006954	GO:0005615	GO:0008009
576	CXCL12	AX-103756372	ENSECAG00000019551	GO:0006952	GO:0005615	GO:0005178
577	CXCL13	AX-103120380	ENSECAG00000011845	GO:0006954	GO:0005615	GO:0008009
578	CXCL14	AX-104338704	ENSECAG00000032085	GO:0006955	GO:0005615	GO:0008009
579	CXCL17	AX-103826176	ENSECAG00000000790	GO:0000187	GO:0005615	NA
580	CXCL8	AX-104212231	ENSECAG00000015342	GO:0006954	GO:0005615	GO:0005153
581	CXCR4	AX-103818263	ENSECAG00000003837	GO:0001666	GO:0005764	GO:0003779
582	CXCR6	AX-103806115	ENSECAG00000003105	GO:0006954	GO:0009897	GO:0015026
583	CX3CR1	AX-103972294	ENSECAG00000004442	GO:0006935	GO:0005886	GO:0016493
584	CMC1	AX-103286871	ENSECAG00000020965	NA	GO:0005739	NA
585	CMC2	AX-104325532	ENSECAG00000000963	NA	GO:0005739	NA
586	CRP	AX-103671386	ENSECAG00000024874	GO:0006958	GO:0005576	GO:0001849
587	CSK	AX-104339738	ENSECAG00000013581	GO:0008285	GO:0005886	GO:0004713
588	CTBP1	AX-103753637	ENSECAG00000015999	GO:0000122	GO:0005634	GO:0003682
589	CTBP2	AX-104690970	ENSECAG00000022504	GO:0016081	GO:0005634	GO:0001222
590	CLEC11A	AX-103968440	ENSECAG00000037707	GO:0001503	GO:0005615	GO:0008083
591	CLEC14A	AX-104927130	ENSECAG00000004803	GO:0001946	GO:0009897	GO:0050840
592	CLEC16A	AX-104813348	ENSECAG00000020814	GO:0008333	GO:0005794	NA
593	CLEC17A	AX-103490905	ENSECAG00000017575	NA	GO:0009986	GO:0005537
594	CLEC5A	AX-104417582	ENSECAG00000008727	GO:0045087	GO:0005829	GO:0001618
595	CLEC6A	AX-104498977	ENSECAG00000010716	GO:0001819	GO:0005886	GO:0005509
596	CLEC9A	AX-103136978	ENSECAG00000008235	GO:0001819	GO:0009986	NA
597	CLEC1A	AX-103162207	ENSECAG00000009079	GO:0006910	GO:0009986	GO:0001872
598	CLEC1B	AX-103482025	ENSECAG00000003385	GO:0007165	GO:0005887	GO:0004888
599	CLEC12A	AX-104132660	ENSECAG00000032794	GO:0002769	GO:0005886	GO:0019903
600	CLEC2B	AX-103706042	ENSECAG00000000382	NA	GO:0009897	NA
601	CLEC2L	AX-103436863	ENSECAG00000017090	NA	GO:0016021	NA
602	CLEC3A	AX-103573405	ENSECAG00000014778	GO:0001503	GO:0005615	GO:0030246
603	CLEC3B	AX-103700870	ENSECAG00000006251	GO:0001503	GO:0001652	GO:0005509
604	CLEC4D	AX-103238476	ENSECAG00000009973	GO:0002250	GO:0005886	GO:0005537
605	CLEC4E	AX-103778235	ENSECAG00000008274	GO:0001819	GO:0005886	GO:0005509
606	CLEC4F	AX-105014392	ENSECAG00000023562	NA	GO:0016021	NA
607	C1D	AX-104732345	ENSECAG00000002187	GO:0000460	GO:0000178	GO:0003677
608	C1QTNF1	AX-104289802	ENSECAG00000023397	GO:0007204	GO:0005615	GO:0005518
609	C1QTNF12	AX-104402602	ENSECAG00000016576	GO:0035774	GO:0005615	GO:0005179
610	C1QTNF5	AX-104255465	ENSECAG00000018161	GO:0009306	GO:0005615	GO:0042802
611	C1QTNF6	AX-103708940	ENSECAG00000020940	NA	GO:0005615	GO:0042802
612	C1QTNF7	AX-104893834	ENSECAG00000007989	NA	GO:0005576	NA
613	C1QTNF8	AX-104954660	ENSECAG00000030694	GO:2000147	GO:0005576	NA
614	C2CD2	AX-103995863	ENSECAG00000006419	NA	GO:0016021	NA
615	C2CD4C	AX-103963560	ENSECAG00000035041	NA	GO:0005829	NA
616	C2CD4D	AX-104786010	ENSECAG00000028243	NA	NA	NA
617	C2CD5	AX-104869707	ENSECAG00000020692	GO:0010828	GO:0005829	GO:0005509
618	C2CD3	AX-104778734	ENSECAG00000012038	GO:0001701	GO:0005814	NA
619	C2CD2L	AX-103262480	ENSECAG00000018541	GO:0035774	GO:0016021	GO:0008526
620	CLIP1	AX-103079927	ENSECAG00000009648	GO:0031116	GO:0005634	GO:0051010
621	CLIP2	AX-102988122	ENSECAG00000011939	GO:0031122	GO:0005634	GO:0051010
622	CLIP3	AX-103496321	ENSECAG00000009105	GO:0001934	GO:0005634	GO:0035594
623	CLIP4	AX-104574961	ENSECAG00000016141	GO:0031122	GO:0005634	GO:0051010
624	CARTPT	AX-104608612	ENSECAG00000009850	GO:0000186	GO:0005615	GO:0005184
625	CASD1	AX-104008049	ENSECAG00000011527	GO:0005975	GO:0016021	GO:0016740
626	CASC3	AX-102976154	ENSECAG00000019947	GO:0000184	GO:0005737	GO:0003729
627	CASKIN1	AX-103946177	ENSECAG00000013075	NA	GO:0005737	GO:0042802
628	CRADD	AX-104587772	ENSECAG00000006833	GO:0006919	GO:0005634	GO:0002020
629	CFLAR	AX-104174621	ENSECAG00000021300	GO:0006915	GO:0005737	GO:0002020
630	CBFA2T2	AX-103330014	ENSECAG00000025052	GO:0000122	GO:0005634	GO:0003714
631	CBFA2T3	AX-102998095	ENSECAG00000003668	GO:0001666	GO:0005634	GO:0003714
632	CEBPA	AX-103290759	ENSECAG00000032515	GO:0000050	GO:0005654	GO:0000978
633	CEBPD	AX-103453768	ENSECAG00000039817	GO:0006357	GO:0005634	GO:0000978
634	CEBPE	AX-104423131	ENSECAG00000012883	GO:0006357	GO:0005634	GO:0000978
635	CEBPG	AX-103170419	ENSECAG00000004879	GO:0006357	GO:0005654	GO:0000978
636	CEBPZ	AX-104065436	ENSECAG00000018957	GO:0045944	GO:0005634	GO:0003713
637	CTCFL	AX-103067811	ENSECAG00000009147	GO:0006349	GO:0005829	GO:0000977
638	CTCF	AX-105006837	ENSECAG00000015924	GO:0000122	GO:0000775	GO:0000978
639	CNBP	AX-104042913	ENSECAG00000009512	GO:0000122	GO:0005634	GO:0003727
640	CCM2L	AX-103154763	ENSECAG00000014210	NA	NA	NA
641	CCM2	AX-104347651	ENSECAG00000017258	GO:0001570	GO:0005739	NA
642	CNOT1	AX-103042391	ENSECAG00000009889	GO:0000122	GO:0000932	GO:0004535
643	CNOT10	AX-103746495	ENSECAG00000021306	GO:0006402	GO:0005634	NA
644	CNOT11	AX-104645833	ENSECAG00000011967	GO:0031047	GO:0005634	NA
645	CNOT2	AX-104911115	ENSECAG00000013864	GO:0000289	GO:0000932	NA
646	CNOT3	AX-103096344	ENSECAG00000023181	GO:0000289	GO:0000932	NA
647	CNOT4	AX-103364683	ENSECAG00000020262	GO:0006511	GO:0030014	GO:0003723
648	CNOT6L	AX-104319291	ENSECAG00000001582	GO:0000289	GO:0005634	GO:0000175
649	CNOT6	AX-103220594	ENSECAG00000019325	GO:0000289	GO:0005634	GO:0000175
650	CNOT7	AX-103455226	ENSECAG00000005798	GO:0000289	GO:0000932	GO:0003676
651	CNOT8	AX-104035590	ENSECAG00000013294	GO:0006351	GO:0000932	GO:0003676
652	CD101	AX-103951023	ENSECAG00000017048	GO:0002763	GO:0016021	NA
653	CD109	AX-103466403	ENSECAG00000023066	GO:0001933	GO:0005615	GO:0004866
654	CD151	AX-103902043	ENSECAG00000012618	GO:0016477	GO:0005604	GO:0005178
655	CD160	AX-103362842	ENSECAG00000010888	GO:0002385	GO:0046658	GO:0004888
656	CD163L1	AX-104956482	ENSECAG00000012955	NA	GO:0009897	GO:0005044
657	CD163	AX-104947678	ENSECAG00000019111	NA	GO:0009897	GO:0005044
658	CD164	AX-103023416	ENSECAG00000031619	GO:0007157	GO:0005764	NA
659	CD180	AX-104495773	ENSECAG00000017398	GO:0002224	GO:0005615	GO:0004888
660	CD19	AX-103149827	ENSECAG00000024105	GO:0001923	GO:0005887	NA
661	CD1A1	AX-104646117	ENSECAG00000037237	NA	GO:0016021	NA
662	CD1A4	AX-104984062	ENSECAG00000035085	GO:0001916	GO:0005615	GO:0030883
663	CD1A5	AX-103592188	ENSECAG00000034937	GO:0001916	GO:0005615	GO:0030883
664	CD1A7	AX-104879366	ENSECAG00000030839	GO:0001916	GO:0005615	GO:0030883
665	CD1B1	AX-103618161	ENSECAG00000005190	GO:0001916	GO:0005615	GO:0030883
666	CD1B2	AX-104251166	ENSECAG00000016614	GO:0001916	GO:0005615	GO:0030883
667	CD1C	AX-103284103	ENSECAG00000011660	GO:0001916	GO:0005615	GO:0030883
668	CD1D	AX-103557966	ENSECAG00000012326	GO:0001916	GO:0005615	GO:0030883
669	CD1E1	AX-103039002	ENSECAG00000015055	GO:0001916	GO:0005615	GO:0030883
670	CD1E2	AX-103009400	ENSECAG00000022510	GO:0001916	GO:0005615	GO:0030883
671	CD2AP	AX-103659729	ENSECAG00000018037	GO:0007015	GO:0001650	GO:0017124
672	CD2BP2	AX-103513615	ENSECAG00000006737	NA	GO:0001650	GO:0043021
673	CD2	AX-104422921	ENSECAG00000019437	GO:0032729	GO:0005576	GO:0005102
674	CD200	AX-103076128	ENSECAG00000017925	GO:0032088	GO:0005886	NA
675	CD207	AX-104249365	ENSECAG00000020972	GO:0051607	GO:0016021	GO:0030246
676	CD22	AX-104839696	ENSECAG00000021515	GO:0030100	GO:0005769	GO:0019903
677	CD226	AX-103041241	ENSECAG00000007623	GO:0002729	GO:0009897	GO:0005178
678	CD244	AX-103092041	ENSECAG00000022408	GO:0002323	GO:0009897	GO:0038023
679	CD247	AX-103526412	ENSECAG00000020158	GO:0050852	GO:0005794	GO:0004888
680	CD248	AX-104041567	ENSECAG00000030452	GO:0008284	GO:0005737	GO:0005509
681	CD27	AX-103593722	ENSECAG00000011126	GO:0043066	GO:0009897	GO:0004888
682	CD274	AX-104690765	ENSECAG00000016312	GO:0002845	GO:0005654	NA
683	CD276	AX-103200807	ENSECAG00000004386	GO:0001817	GO:0009897	GO:0005102
684	CD28	AX-104551674	ENSECAG00000022853	GO:0002863	GO:0001772	GO:0002020
685	CD3E	AX-103252052	ENSECAG00000014635	GO:0002250	GO:0005783	GO:0004888
686	CD300LB	AX-103644355	ENSECAG00000010702	NA	GO:0005886	GO:0004888
687	CD300LG	AX-104338863	ENSECAG00000019158	GO:0002414	GO:0005886	GO:0001791
688	CD300E	AX-103467076	ENSECAG00000008576	NA	GO:0005886	GO:0004888
689	CD320	AX-103024403	ENSECAG00000013583	GO:0015889	GO:0005783	GO:0005509
690	CD34	AX-104076841	ENSECAG00000024973	GO:0001894	GO:0005737	GO:0030246
691	CD36	AX-103539982	ENSECAG00000015229	GO:0000122	GO:0005737	GO:0001540
692	CD37	AX-104228619	ENSECAG00000014032	NA	GO:0001772	NA
693	CD38	AX-104688147	ENSECAG00000020720	GO:0030890	GO:0005886	GO:0003953
694	CD4	AX-102965135	ENSECAG00000009049	GO:0002250	GO:0005886	GO:0008270
695	CD40	AX-103418585	ENSECAG00000016998	GO:0002768	GO:0009897	GO:0003823
696	CD44	AX-104314127	ENSECAG00000010267	GO:0006954	GO:0005794	GO:0004888
697	CD47	AX-103660443	ENSECAG00000018995	GO:0007155	GO:0005887	GO:0070053
698	CD48	AX-104015359	ENSECAG00000013345	GO:0002819	GO:0016021	GO:0003823
699	CD5L	AX-103972707	ENSECAG00000023772	GO:0031638	GO:0005886	GO:0004252
700	CD5	AX-103988836	ENSECAG00000012498	GO:0031295	GO:0005886	GO:0005044
701	CD52	AX-104535013	ENSECAG00000009733	GO:0007204	GO:0005886	NA
702	CD53	AX-104088927	ENSECAG00000013534	GO:1901741	GO:0001772	GO:0042802
703	CD58	AX-103176367	ENSECAG00000024391	NA	GO:0009986	GO:0005102
704	CD6	AX-102978598	ENSECAG00000011180	GO:0001771	GO:0001772	GO:0001530
705	CD68	AX-104350395	ENSECAG00000002186	GO:0072594	GO:0005765	NA
706	CD69	AX-104803240	ENSECAG00000023027	GO:0035690	GO:0009897	GO:0042802
707	CD7	AX-104059763	ENSECAG00000006205	GO:0002250	GO:0016021	GO:0005125
708	CD70	AX-103998187	ENSECAG00000016908	GO:0002456	GO:0005886	GO:0002020
709	CD72	AX-103866644	ENSECAG00000003982	NA	GO:0005887	GO:0004888
710	CD74	AX-104256960	ENSECAG00000008503	GO:0001516	GO:0005634	GO:0001540
711	CD79A	AX-104176875	ENSECAG00000007198	GO:0002250	GO:0005771	GO:0004888
712	CD80	AX-104837912	ENSECAG00000002211	GO:0006955	GO:0009897	GO:0015026
713	CD81	AX-104981277	ENSECAG00000024654	NA	GO:0005887	NA
714	CD82	AX-103161752	ENSECAG00000020051	NA	GO:0005887	NA
715	CD83	AX-103947830	ENSECAG00000009813	NA	GO:0016021	NA
716	CD84	AX-104535478	ENSECAG00000020491	GO:0032685	GO:0005886	GO:0042802
717	CD86	AX-104238273	ENSECAG00000012128	GO:0006955	GO:0005886	NA
718	CD8A	AX-103453662	ENSECAG00000013261	GO:0002456	GO:0005886	GO:0023024
719	CD9	AX-103871079	ENSECAG00000003002	GO:0007155	GO:0005887	GO:0005178
720	CD93	AX-103002492	ENSECAG00000016324	GO:0098609	GO:0005886	GO:0001849
721	CD96	AX-103399639	ENSECAG00000036315	GO:0002728	GO:0005737	NA
722	CLK1	AX-103809919	ENSECAG00000015355	GO:0018105	GO:0005634	GO:0004672
723	CLK2	AX-103052480	ENSECAG00000021471	GO:0015031	GO:0016021	GO:0004672
724	CLK3	AX-104947012	ENSECAG00000022269	GO:0043484	GO:0005654	GO:0004672
725	CLK4	AX-103177524	ENSECAG00000014153	GO:0043484	GO:0005634	GO:0004674
726	CKS1B	AX-104481541	ENSECAG00000003460	GO:0007049	GO:0000307	GO:0019901
727	CKS2	AX-104885234	ENSECAG00000033470	GO:0006357	GO:0000307	GO:0003682
728	CDC42BPA	AX-103555751	ENSECAG00000017881	GO:0016477	GO:0005737	GO:0000287
729	CDC42BPB	AX-104213290	ENSECAG00000021040	GO:0016477	GO:0005737	GO:0004674
730	CDC42BPG	AX-103009362	ENSECAG00000009712	GO:0018107	GO:0005737	GO:0000287
731	CDC42EP1	AX-104492955	ENSECAG00000030220	GO:0007266	GO:0005737	NA
732	CDC42EP2	AX-104608713	ENSECAG00000006867	GO:0007266	GO:0005737	GO:0001515
733	CDC42EP3	AX-104631950	ENSECAG00000022741	GO:0007266	GO:0005737	NA
734	CDC42EP4	AX-103230046	ENSECAG00000001996	GO:0007266	GO:0005737	NA
735	CDC42SE2	AX-103307970	ENSECAG00000023124	GO:0006909	GO:0005856	GO:0031267
736	CISD1	AX-103720745	ENSECAG00000008892	NA	GO:0005741	GO:0046872
737	CISD2	AX-104688513	ENSECAG00000020631	GO:0000422	GO:0005741	GO:0042803
738	CACUL1	AX-102978807	ENSECAG00000013139	GO:0000082	NA	GO:0019901
739	CDKAL1	AX-104745749	ENSECAG00000024919	GO:0035600	GO:0005783	GO:0035596
740	CDK5RAP2	AX-104221313	ENSECAG00000000135	GO:0000132	GO:0000242	GO:0000976
741	CDK5RAP3	AX-104031123	ENSECAG00000018688	GO:0000079	GO:0005730	GO:0030332
742	CIZ1	AX-104723415	ENSECAG00000007116	GO:0032298	GO:0005634	GO:0003676
743	CDKN2AIPNL	AX-104865607	ENSECAG00000016203	NA	GO:0005654	NA
744	CDKN2AIP	AX-103067522	ENSECAG00000015905	GO:0006974	GO:0001652	GO:0002039
745	CRPPA	AX-104206313	ENSECAG00000036217	GO:0006486	GO:0005829	GO:0042803
746	CDS1	AX-103813724	ENSECAG00000011962	GO:0006661	GO:0005783	GO:0004605
747	CDS2	AX-103291327	ENSECAG00000012485	GO:0016024	GO:0005789	GO:0004605
748	CDIPT	AX-103614080	ENSECAG00000012107	GO:0006629	GO:0005794	GO:0003881
749	CDV3	AX-103802510	ENSECAG00000015689	NA	GO:0005737	NA
750	CEACAM16	AX-103304251	ENSECAG00000012633	GO:0007605	GO:0005615	GO:0042802
751	CEACAM19	AX-104075422	ENSECAG00000011053	NA	GO:0016021	NA
752	CEBPZOS	AX-104669405	ENSECAG00000026993	NA	GO:0016021	NA
753	CECR2	AX-103518469	ENSECAG00000010238	GO:0001842	GO:0000791	NA
754	CFTR	AX-104482848	ENSECAG00000009139	GO:0006695	GO:0005634	GO:0005254
755	CGGBP1	AX-103986598	ENSECAG00000005320	GO:0000122	GO:0005634	GO:0003690
756	CRCP	AX-103876471	ENSECAG00000011060	GO:0006384	GO:0001669	GO:0000166
757	CMTM2	AX-104466072	ENSECAG00000016272	NA	GO:0016021	NA
758	CMTM3	AX-104189245	ENSECAG00000017746	NA	GO:0005829	NA
759	CMTM4	AX-104268763	ENSECAG00000018456	NA	GO:0016021	NA
760	CMTM5	AX-103711584	ENSECAG00000019773	GO:0045662	GO:0016021	NA
761	CMTM6	AX-103481697	ENSECAG00000038275	GO:0015031	GO:0005886	NA
762	CMTM7	AX-103440039	ENSECAG00000036991	GO:0002337	GO:0016021	NA
763	CMTM8	AX-104437750	ENSECAG00000017450	GO:0042552	GO:0016021	GO:0019911
764	CLASRP	AX-103668786	ENSECAG00000009232	NA	GO:0005654	NA
765	CLN6	AX-104017824	ENSECAG00000016991	GO:0001573	GO:0005730	GO:0035727
766	CIPC	AX-104459480	ENSECAG00000009897	GO:0042754	GO:0005634	NA
767	CLPTM1L	AX-104433750	ENSECAG00000013231	NA	GO:0012505	NA
768	CLPTM1	AX-104834504	ENSECAG00000017326	GO:0033081	GO:0009897	NA
769	CNKSR3	AX-104912613	ENSECAG00000019241	GO:0009966	GO:0005737	NA
770	COMMD10	AX-103816576	ENSECAG00000008378	NA	GO:0005654	NA
771	COMMD2	AX-103648356	ENSECAG00000022864	NA	NA	NA
772	COMMD3	AX-103234234	ENSECAG00000021328	GO:0006814	NA	NA
773	COMMD4	AX-103127074	ENSECAG00000014814	NA	GO:0005829	NA
774	COMMD5	AX-104310980	ENSECAG00000027741	NA	GO:0005654	NA
775	COMMD6	AX-103693009	ENSECAG00000024069	GO:0032088	NA	GO:0051059
776	COMMD7	AX-103429283	ENSECAG00000007694	GO:0032088	NA	GO:0051059
777	COMMD8	AX-103178398	ENSECAG00000020380	NA	GO:0005654	NA
778	COMMD9	AX-104806231	ENSECAG00000019749	GO:0042632	GO:0005654	NA
779	COP1	AX-104574504	ENSECAG00000013304	GO:0010212	GO:0031464	GO:0046872
780	COPS2	AX-103830229	ENSECAG00000024709	GO:0000338	GO:0005737	GO:0003714
781	COPS3	AX-104458637	ENSECAG00000020649	GO:0000338	GO:0005654	NA
782	COPS4	AX-103324991	ENSECAG00000015209	GO:0000338	GO:0008021	NA
783	COPS5	AX-103376283	ENSECAG00000013916	GO:0000338	GO:0000785	GO:0004222
784	COPS6	AX-103747373	ENSECAG00000008997	GO:0000338	GO:0005654	GO:0008237
785	COPS7A	AX-104180936	ENSECAG00000015911	GO:0000338	GO:0005654	NA
786	COPS7B	AX-103553721	ENSECAG00000019139	GO:0000338	GO:0005654	NA
787	COPS8	AX-103836486	ENSECAG00000013601	GO:0000338	GO:0005654	NA
788	COPA	AX-104888003	ENSECAG00000021818	GO:0006886	GO:0000139	GO:0005198
789	COPB1	AX-103871454	ENSECAG00000021898	GO:0006886	GO:0000139	GO:0005198
790	COPB2	AX-103046269	ENSECAG00000015099	GO:0006886	GO:0000139	GO:0005198
791	COPE	AX-104892573	ENSECAG00000024390	GO:0006888	GO:0000139	GO:0005198
792	COPG1	AX-103163090	ENSECAG00000000124	GO:0006886	GO:0000139	GO:0005198
793	COPG2	AX-104753099	ENSECAG00000013579	GO:0006886	GO:0000139	GO:0005198
794	COPZ1	AX-105012291	ENSECAG00000024555	GO:0006886	GO:0000139	NA
795	COPZ2	AX-103930015	ENSECAG00000024471	GO:0006886	GO:0000139	NA
796	CREBBP	AX-103313956	ENSECAG00000024766	GO:0000122	GO:0000123	GO:0001223
797	CRTC1	AX-103000521	ENSECAG00000012748	GO:0007613	GO:0005634	GO:0008140
798	CRTC2	AX-104250304	ENSECAG00000023238	GO:0006094	GO:0005634	GO:0008140
799	CRTC3	AX-104161247	ENSECAG00000024475	GO:0032793	GO:0005634	GO:0008140
800	CREBZF	AX-104491142	ENSECAG00000010566	GO:0006357	GO:0005634	GO:0000976
801	CREBRF	AX-103680450	ENSECAG00000024559	GO:0006357	GO:0005634	GO:0000977
802	CRKL	AX-103740561	ENSECAG00000017629	GO:0001558	GO:0005654	GO:0001784
803	CRK	AX-104502616	ENSECAG00000011550	GO:0001764	GO:0015629	GO:0001784
804	CTC1	AX-103110519	ENSECAG00000014633	GO:0006974	GO:0005654	GO:0003697
805	CTDP1	AX-103156862	ENSECAG00000021835	GO:0010458	GO:0000922	GO:0001096
806	CTDSP1	AX-104968855	ENSECAG00000008950	GO:0001933	GO:0005654	GO:0004721
807	CTDSP2	AX-104119309	ENSECAG00000018788	GO:0001933	NA	GO:0004721
808	CTDSPL2	AX-104623687	ENSECAG00000011865	GO:0030514	GO:0005654	GO:0004721
809	CTDSPL	AX-104911928	ENSECAG00000023827	GO:0001933	NA	GO:0004721
810	CTPS1	AX-103828500	ENSECAG00000010772	GO:0006241	GO:0005737	GO:0003883
811	CTR9	AX-103244927	ENSECAG00000010969	GO:0000122	GO:0016593	GO:0000993
812	CTTNBP2NL	AX-104914029	ENSECAG00000010817	GO:0006470	GO:0015629	GO:0051721
813	CSMD1	AX-103653931	ENSECAG00000024680	NA	GO:0016021	NA
814	CSMD2	AX-104476350	ENSECAG00000041448	NA	GO:0016021	NA
815	CSMD3	AX-104570599	ENSECAG00000043734	GO:0050773	GO:0005886	NA
816	CUZD1	AX-104609252	ENSECAG00000014944	NA	GO:0016021	NA
817	CDCP1	AX-103032157	ENSECAG00000025146	NA	GO:0016021	NA
818	CDCP2	AX-104237318	ENSECAG00000000657	NA	GO:0016021	NA
819	CUEDC1	AX-103461518	ENSECAG00000012985	NA	NA	GO:0043130
820	CELF1	AX-103427625	ENSECAG00000007741	GO:0000381	GO:0005634	GO:0003723
821	CELF2	AX-103157653	ENSECAG00000006649	GO:0000381	GO:0005634	GO:0003723
822	CELF3	AX-103061667	ENSECAG00000020365	GO:0000381	GO:0005634	GO:0003723
823	CELF4	AX-104853476	ENSECAG00000008810	GO:0000380	GO:0005634	GO:0003723
824	CELF5	AX-103521457	ENSECAG00000018055	GO:0000381	GO:0005634	GO:0003723
825	CWC15	AX-104873179	ENSECAG00000013314	GO:0000398	GO:0005681	GO:0003723
826	CWC22	AX-103391193	ENSECAG00000010769	GO:0000398	GO:0005829	GO:0003723
827	CWC25	AX-103236753	ENSECAG00000019122	GO:0000398	GO:0005684	NA
828	CWC27	AX-103528145	ENSECAG00000000738	GO:0000413	GO:0005654	GO:0003755
829	CWF19L1	AX-104000221	ENSECAG00000016333	GO:0000398	GO:0071014	GO:0061632
830	CWF19L2	AX-104768976	ENSECAG00000004314	GO:0000398	GO:0071014	NA
831	CXADR	AX-104633165	ENSECAG00000023163	GO:0007005	GO:0001669	GO:0008013
832	CLMP	AX-104121694	ENSECAG00000020131	NA	GO:0005881	NA
833	CLMP	AX-104121694	ENSECAG00000020131	NA	GO:0005881	NA
834	CXXC1	AX-104493380	ENSECAG00000017698	GO:0045893	GO:0005829	GO:0003677
835	CXXC4	AX-103369000	ENSECAG00000030032	NA	GO:0005634	GO:0003677
836	CXXC5	AX-104840382	ENSECAG00000016958	GO:0000122	GO:0005634	GO:0008270
837	CZIB	AX-103587813	ENSECAG00000021472	NA	GO:0016021	GO:0008270
838	CRIPT	AX-104164662	ENSECAG00000012342	GO:0031122	GO:0005737	GO:0008017
839	CYLD	AX-103531137	ENSECAG00000007240	GO:0006511	GO:0005813	GO:0004843
840	CAMKV	AX-103340898	ENSECAG00000009704	GO:0018105	GO:0098978	GO:0004672
841	CASS4	AX-104139738	ENSECAG00000009479	GO:0007155	GO:0005737	NA
842	CBLB	AX-103832032	ENSECAG00000014300	GO:0002669	GO:0005654	GO:0001784
843	CBLL1	AX-103929193	ENSECAG00000010991	GO:0007162	GO:0005737	GO:0042802
844	CBL	AX-104741351	ENSECAG00000003448	GO:0006511	GO:0005794	GO:0001784
845	CITED2	AX-103533904	ENSECAG00000010289	GO:0001570	GO:0000785	GO:0003682
846	CITED4	AX-103638262	ENSECAG00000034113	GO:0043627	GO:0005634	GO:0003713
847	CABLES1	AX-104915868	ENSECAG00000015927	GO:0051726	GO:0005829	NA
848	CABLES2	AX-104711526	ENSECAG00000013898	GO:0051726	NA	NA
849	CHAC1	AX-104284309	ENSECAG00000009989	GO:0006751	GO:0005737	GO:0003839
850	CHAC2	AX-103895687	ENSECAG00000020243	GO:0006751	GO:0005737	GO:0003839
851	C1orf35	AX-103267400	ENSECAG00000019688	NA	NA	NA
852	C1orf43	AX-103251652	ENSECAG00000017585	NA	GO:0005739	NA
853	C1orf43	AX-103251652	ENSECAG00000017585	NA	GO:0005739	NA
854	C1orf43	AX-103251652	ENSECAG00000017585	NA	GO:0005739	NA
855	C1orf43	AX-103251652	ENSECAG00000017585	GO:0006909	GO:0005739	NA
856	C14orf132	AX-103908131	ENSECAG00000032720	NA	GO:0016021	NA
857	C2orf92	AX-104516995	ENSECAG00000038945	NA	GO:0016021	NA
858	C2orf92	AX-104516995	ENSECAG00000038945	NA	GO:0016021	NA
859	C3orf85	AX-104008379	ENSECAG00000036371	NA	NA	NA
860	C4orf48	AX-103785904	ENSECAG00000010220	NA	GO:0005576	NA
861	C4orf54	AX-103818881	ENSECAG00000029132	NA	NA	NA
862	C6orf136	AX-103150749	ENSECAG00000000226	NA	NA	NA
863	C6orf136	AX-103150749	ENSECAG00000000226	NA	NA	NA
864	C8orf88	AX-104041581	ENSECAG00000029843	GO:0045947	GO:0005737	GO:0008190
865	CLTCL1	AX-103866816	ENSECAG00000033498	GO:0000278	GO:0005770	GO:0005198
866	COASY	AX-103072399	ENSECAG00000008468	GO:0015937	GO:0005759	GO:0004140
867	CCDC195	AX-103020779	ENSECAG00000040944	NA	NA	NA
868	CTXND2	AX-104354623	ENSECAG00000040906	NA	GO:0016021	NA
869	CNNM4	AX-103684781	ENSECAG00000010501	NA	GO:0005886	GO:0022857
870	CNNM4	AX-103684781	ENSECAG00000010501	NA	GO:0016021	NA
871	CNNM4	AX-103684781	ENSECAG00000010501	NA	GO:0016021	NA
872	CNNM4	AX-103684781	ENSECAG00000010501	NA	GO:0016021	NA
873	CNNM4	AX-103684781	ENSECAG00000010501	GO:0010960	GO:0005886	GO:0015081
874	D2HGDH	AX-104603129	ENSECAG00000018063	GO:0006108	GO:0005739	GO:0008270
875	DAO	AX-103106523	ENSECAG00000008398	GO:0006562	GO:0005737	GO:0003884
876	DTD1	AX-104060041	ENSECAG00000025075	GO:0006399	GO:0005737	GO:0000049
877	DTD2	AX-103192534	ENSECAG00000016348	GO:0006399	GO:0005737	GO:0051500
878	DDO	AX-103634210	ENSECAG00000007354	GO:0006533	GO:0005737	GO:0003884
879	DBP	AX-103073077	ENSECAG00000014275	GO:0006357	GO:0005634	GO:0000978
880	DAB1	AX-104106060	ENSECAG00000011414	GO:0021517	GO:0005737	NA
881	DAB2	AX-104355625	ENSECAG00000013597	GO:0000122	GO:0001650	GO:0008022
882	DAB2IP	AX-103784367	ENSECAG00000024868	GO:0000122	GO:0030139	GO:0005096
883	DAND5	AX-103702683	ENSECAG00000024508	GO:0003140	GO:0005615	GO:0016015
884	DELE1	AX-103355992	ENSECAG00000011434	GO:0008625	GO:0005739	NA
885	DAZAP1	AX-104348761	ENSECAG00000011805	GO:0001893	GO:0005654	GO:0003723
886	DAZAP2	AX-103088297	ENSECAG00000007313	NA	GO:0005634	GO:0030971
887	DZIP1L	AX-104867110	ENSECAG00000012164	GO:0007224	GO:0005737	NA
888	DZIP1	AX-103995689	ENSECAG00000021423	GO:0007224	GO:0005654	NA
889	DZIP3	AX-104047963	ENSECAG00000000446	GO:0000209	GO:0005737	GO:0003723
890	DBF4	AX-103403949	ENSECAG00000014613	GO:0010571	GO:0005634	GO:0003676
891	DCST1	AX-104108478	ENSECAG00000019461	GO:0006511	GO:0005886	GO:0046872
892	DCC	AX-103982468	ENSECAG00000021760	GO:0001764	GO:0016021	GO:0005042
893	DCAF1	AX-104999772	ENSECAG00000000392	GO:0016567	GO:0005634	GO:0030331
894	DCAF10	AX-104506754	ENSECAG00000006857	NA	GO:0080008	NA
895	DCAF11	AX-103034933	ENSECAG00000022710	GO:0016567	GO:0005654	NA
896	DCAF12	AX-104601156	ENSECAG00000023064	GO:0010506	GO:0005737	GO:1990756
897	DCAF13	AX-103457239	ENSECAG00000009654	GO:0000462	GO:0005654	GO:0030331
898	DCAF16	AX-104919262	ENSECAG00000002410	NA	GO:0080008	NA
899	DCAF17	AX-103259752	ENSECAG00000023656	GO:0016567	GO:0005654	NA
900	DCAF5	AX-102971970	ENSECAG00000010524	NA	GO:0005737	NA
901	DCAF6	AX-103583575	ENSECAG00000000413	GO:0045944	GO:0005654	GO:0030374
902	DCAF7	AX-103605421	ENSECAG00000016097	NA	GO:0005634	NA
903	DCAF8	AX-104251812	ENSECAG00000007978	NA	GO:0005654	NA
904	DDHD1	AX-103379946	ENSECAG00000014712	GO:0090141	GO:0005737	GO:0004620
905	DDHD2	AX-104557081	ENSECAG00000008062	GO:0007626	GO:0005737	GO:0004620
906	DDRGK1	AX-104315230	ENSECAG00000020284	GO:0008284	GO:0005730	GO:0044389
907	DDX1	AX-104406010	ENSECAG00000016396	GO:0002735	GO:0005739	GO:0003676
908	DDX10	AX-104846917	ENSECAG00000010355	GO:0006364	GO:0005634	GO:0003723
909	DDX17	AX-103812305	ENSECAG00000025110	GO:0000380	GO:0005634	GO:0003676
910	DDX18	AX-104869885	ENSECAG00000015740	GO:0000463	GO:0005694	GO:0003676
911	DDX20	AX-103941601	ENSECAG00000013565	GO:0000122	GO:0005829	GO:0003723
912	DDX23	AX-104034237	ENSECAG00000016681	GO:0000398	GO:0000785	GO:0003723
913	DDX24	AX-103018287	ENSECAG00000008887	NA	GO:0005730	GO:0003676
914	DDX25	AX-103554289	ENSECAG00000009643	GO:0006417	GO:0005634	GO:0003723
915	DDX27	AX-104446418	ENSECAG00000020963	NA	GO:0005730	GO:0003676
916	DDX31	AX-104036390	ENSECAG00000005146	GO:0042254	GO:0005634	GO:0003676
917	DDX4	AX-104085978	ENSECAG00000023616	GO:0007276	GO:0005634	GO:0003676
918	DDX41	AX-103967586	ENSECAG00000009688	GO:0000398	GO:0005681	GO:0003676
919	DDX42	AX-104183781	ENSECAG00000022684	GO:0008104	GO:0005634	GO:0003723
920	DDX43	AX-104595814	ENSECAG00000017971	NA	NA	GO:0003723
921	DDX46	AX-103916352	ENSECAG00000018217	GO:0000398	GO:0001650	GO:0003676
922	DDX47	AX-104685273	ENSECAG00000023622	GO:0006364	GO:0005634	GO:0003676
923	DDX49	AX-104818278	ENSECAG00000012194	GO:0006364	GO:0005634	GO:0003676
924	DDX51	AX-103890857	ENSECAG00000018910	NA	GO:0005634	GO:0003676
925	DDX54	AX-104381755	ENSECAG00000012890	GO:0006364	GO:0005654	GO:0003714
926	DDX55	AX-104294156	ENSECAG00000011237	NA	GO:0005654	GO:0003676
927	DDX56	AX-103513885	ENSECAG00000019897	NA	GO:0005730	GO:0003676
928	DDX59	AX-103867760	ENSECAG00000006958	NA	NA	GO:0003676
929	DDX6	AX-103397014	ENSECAG00000000539	GO:0017148	GO:0000932	GO:0003676
930	DDX11	AX-103067301	ENSECAG00000010144	GO:0006139	GO:0000785	GO:0003677
931	DEAF1	AX-103376501	ENSECAG00000010151	GO:0006357	GO:0001650	GO:0000977
932	DHX15	AX-104534174	ENSECAG00000023224	NA	GO:0005681	GO:0003723
933	DHX16	AX-103269401	ENSECAG00000008537	GO:0000398	GO:0005654	GO:0003723
934	DHX32	AX-103452798	ENSECAG00000014298	NA	GO:0005681	GO:0003723
935	DHX33	AX-103442755	ENSECAG00000010272	GO:0006413	GO:0005654	GO:0000182
936	DHX35	AX-104887837	ENSECAG00000013881	GO:0001701	GO:0071013	GO:0003723
937	DHX36	AX-104958806	ENSECAG00000025100	GO:0001503	GO:0000781	GO:0000287
938	DHX37	AX-103888290	ENSECAG00000007404	GO:0000462	GO:0005730	GO:0003723
939	DHX38	AX-103018752	ENSECAG00000000526	GO:0000398	GO:0005681	GO:0003676
940	DHX40	AX-103585834	ENSECAG00000018606	NA	NA	GO:0003676
941	DHX8	AX-103514501	ENSECAG00000019601	GO:0000390	GO:0005829	GO:0003723
942	DQX1	AX-103166163	ENSECAG00000023896	NA	GO:0005681	GO:0003723
943	DEF6	AX-104830087	ENSECAG00000022088	NA	GO:0005634	NA
944	DEK	AX-103837699	ENSECAG00000012231	GO:0006325	GO:0005634	GO:0003677
945	DENND10	AX-104584037	ENSECAG00000013713	GO:0015031	GO:0005770	GO:0005085
946	DENND11	AX-103927024	ENSECAG00000019877	NA	GO:0005737	NA
947	DENND1A	AX-103383428	ENSECAG00000022391	GO:0006897	GO:0005654	GO:0005085
948	DENND1B	AX-104135497	ENSECAG00000020404	GO:0006897	GO:0005829	GO:0005085
949	DENND1C	AX-104520003	ENSECAG00000010964	GO:0006897	GO:0005654	GO:0005085
950	DENND2A	AX-104500949	ENSECAG00000020307	GO:0042147	GO:0005829	GO:0005085
951	DENND2B	AX-104129042	ENSECAG00000022810	GO:0070374	NA	GO:0005085
952	DENND2C	AX-103707648	ENSECAG00000019594	NA	GO:0005654	GO:0005085
953	DENND2D	AX-102970164	ENSECAG00000002508	NA	GO:0005654	GO:0005085
954	DENND3	AX-103328385	ENSECAG00000014691	GO:0008333	GO:0031410	GO:0005085
955	DENND4A	AX-104910595	ENSECAG00000024306	GO:0032483	GO:0031410	GO:0005085
956	DENND4B	AX-104512664	ENSECAG00000007422	GO:0032483	GO:0005654	GO:0005085
957	DENND4C	AX-104731965	ENSECAG00000000298	GO:0032483	GO:0005794	GO:0005085
958	DENND5A	AX-103667106	ENSECAG00000012804	GO:0042147	GO:0005789	GO:0005085
959	DENND5B	AX-104563457	ENSECAG00000012573	GO:1905885	GO:0016020	GO:0005085
960	DENND6A	AX-104362049	ENSECAG00000011706	GO:2000049	GO:0055037	GO:0005085
961	DENND6B	AX-104036439	ENSECAG00000013516	NA	GO:0055037	GO:0005085
962	DEPDC1	AX-104522390	ENSECAG00000008461	GO:0035556	GO:0005634	NA
963	DEPDC1B	AX-104933087	ENSECAG00000007620	GO:0016477	NA	NA
964	DEPDC4	AX-103685621	ENSECAG00000019501	GO:0035556	NA	NA
965	DEPDC5	AX-103502392	ENSECAG00000014746	GO:0010506	GO:0005765	GO:0005096
966	DEPDC7	AX-103532561	ENSECAG00000001667	GO:0035556	NA	NA
967	DEPTOR	AX-103732572	ENSECAG00000021363	GO:0006469	NA	NA
968	DEPP1	AX-102993156	ENSECAG00000003150	GO:0010506	GO:0005739	NA
969	DERPC	AX-104957136	ENSECAG00000009022	GO:0007064	GO:0005654	NA
970	DET1	AX-103696270	ENSECAG00000021247	GO:0016567	GO:0005634	GO:0031625
971	DDX21	AX-103859223	ENSECAG00000010810	GO:0002735	GO:0005654	GO:0003723
972	DDX39A	AX-103302062	ENSECAG00000040285	GO:0000398	GO:0005737	GO:0003676
973	DDX39B	AX-103830511	ENSECAG00000007750	GO:0000245	GO:0000346	GO:0003676
974	DDX50	AX-104232143	ENSECAG00000023044	NA	GO:0005730	GO:0003723
975	DDX52	AX-102979946	ENSECAG00000012286	GO:0030490	NA	GO:0003676
976	DDX60L	AX-104893364	ENSECAG00000024062	GO:0051607	GO:0005829	GO:0003676
977	DHX29	AX-103523593	ENSECAG00000024365	GO:0001731	GO:0005737	GO:0003723
978	DHX30	AX-103833426	ENSECAG00000015670	GO:0007417	GO:0005829	GO:0003676
979	DHX34	AX-103860978	ENSECAG00000011354	GO:0000184	NA	GO:0003723
980	DHX57	AX-103089399	ENSECAG00000018758	NA	NA	GO:0003723
981	DHX58	AX-104200635	ENSECAG00000011439	GO:0009615	GO:0005737	GO:0003677
982	DHX9	AX-104647743	ENSECAG00000011933	GO:0000380	GO:0005634	GO:0000978
983	DGCR8	AX-104902724	ENSECAG00000009295	GO:0031053	GO:0005829	GO:0003723
984	DIMT1	AX-103495680	ENSECAG00000013857	GO:0031167	GO:0005654	GO:0000179
985	DIRAS2	AX-103862269	ENSECAG00000002969	GO:0007165	GO:0005886	GO:0003924
986	DIRAS3	AX-105006345	ENSECAG00000030001	GO:0007165	GO:0005886	GO:0003924
987	DIS3	AX-103477017	ENSECAG00000023994	GO:0016075	GO:0000176	GO:0000175
988	DIS3L2	AX-103065364	ENSECAG00000023375	GO:0007049	GO:0000932	GO:0000175
989	DIS3L	AX-104303073	ENSECAG00000007302	GO:0016075	GO:0000177	GO:0000175
990	DISC1	AX-104488462	ENSECAG00000001262	GO:0000226	GO:0005634	GO:0043565
991	DIXDC1	AX-102956806	ENSECAG00000012987	GO:0021799	GO:0005829	GO:0019904
992	DLC1	AX-104815921	ENSECAG00000013988	GO:0006915	GO:0005634	GO:0005096
993	DLEC1	AX-104442845	ENSECAG00000019602	GO:0002357	GO:0005829	GO:0043014
994	DLGAP1	AX-104686801	ENSECAG00000013739	GO:0007268	GO:0014069	GO:0060090
995	DLGAP2	AX-103124799	ENSECAG00000020427	GO:0007270	GO:0045202	GO:0060090
996	DLGAP4	AX-103659383	ENSECAG00000011582	GO:0023052	GO:0031594	GO:0060090
997	DLGAP5	AX-104822950	ENSECAG00000008655	GO:0007052	GO:0005634	GO:0008017
998	DMWD	AX-104911881	ENSECAG00000016895	NA	NA	NA
999	DMPK	AX-102983294	ENSECAG00000016750	GO:0002028	GO:0005886	GO:0004674
1000	DMRTA1	AX-103571184	ENSECAG00000019138	GO:0006357	GO:0005634	GO:0000978
1001	DMRTA2	AX-103910130	ENSECAG00000029061	GO:0002052	GO:0005634	GO:0000978
1002	DMRTB1	AX-103872476	ENSECAG00000018647	GO:0006357	GO:0005634	GO:0000978
1003	DMRTC2	AX-104285484	ENSECAG00000018349	GO:0006355	GO:0001741	GO:0000978
1004	DCLRE1A	AX-103080143	ENSECAG00000010731	GO:0006281	GO:0001650	GO:0003677
1005	DCLRE1B	AX-103056117	ENSECAG00000021685	GO:0006303	GO:0000781	GO:0003684
1006	DCLRE1C	AX-104492836	ENSECAG00000023853	GO:0006303	GO:0005654	GO:0000014
1007	DDIAS	AX-104277835	ENSECAG00000023071	GO:0051726	GO:0005634	NA
1008	DDI1	AX-104693378	ENSECAG00000005520	GO:0010498	NA	GO:0004190
1009	DDI2	AX-104607819	ENSECAG00000000762	GO:0006355	GO:0005654	GO:0004190
1010	DDIT3	AX-103187115	ENSECAG00000020535	GO:0000122	GO:0005737	GO:0000978
1011	DDIT4L	AX-103397370	ENSECAG00000037711	GO:0009968	GO:0005737	NA
1012	DDIT4	AX-104595696	ENSECAG00000004107	GO:0001666	GO:0005739	GO:0071889
1013	DRAM1	AX-104411580	ENSECAG00000008759	GO:0010506	GO:0005764	NA
1014	DRAM2	AX-104519458	ENSECAG00000011242	GO:0010506	GO:0005764	NA
1015	DFFA	AX-103454470	ENSECAG00000017582	GO:0006309	GO:0000785	GO:0019904
1016	DFFB	AX-103918570	ENSECAG00000020540	GO:0006309	GO:0000785	GO:0003677
1017	HELB	AX-103467064	ENSECAG00000007536	GO:0000462	GO:0005662	GO:0003723
1018	LIG1	AX-103232527	ENSECAG00000015424	GO:0006260	GO:0005634	GO:0003677
1019	LIG3	AX-104654037	ENSECAG00000016416	GO:0006260	GO:0005634	GO:0003677
1020	LIG4	AX-103235296	ENSECAG00000003257	GO:0000012	GO:0000793	GO:0003677
1021	DMC1	AX-104801231	ENSECAG00000019634	GO:0001541	GO:0000781	GO:0000150
1022	DMAP1	AX-104595517	ENSECAG00000022122	GO:0000122	GO:0000812	GO:0003714
1023	DNMT1	AX-104518253	ENSECAG00000026909	GO:0000122	GO:0005634	GO:0003677
1024	DNMT3A	AX-103736217	ENSECAG00000025086	GO:0000122	GO:0000775	GO:0000978
1025	DNMT3B	AX-104814597	ENSECAG00000012102	GO:0000122	GO:0005634	GO:0003677
1026	DNTT	AX-104352424	ENSECAG00000015340	GO:0006303	GO:0005634	GO:0003677
1027	POLA2	AX-104984617	ENSECAG00000024194	GO:0006260	GO:0005634	GO:0003677
1028	POLB	AX-104715628	ENSECAG00000035919	GO:0001701	GO:0005634	GO:0003677
1029	POLD1	AX-103046237	ENSECAG00000006077	GO:0006260	GO:0000109	GO:0000166
1030	POLD2	AX-104536429	ENSECAG00000018009	GO:0006271	GO:0005654	GO:0003677
1031	POLD3	AX-104242410	ENSECAG00000012624	GO:0006260	GO:0043625	NA
1032	POLDIP2	AX-104396313	ENSECAG00000014272	GO:0070987	GO:0005634	GO:0003677
1033	POLDIP3	AX-102989223	ENSECAG00000018350	GO:0016973	GO:0016607	GO:0003723
1034	POLE2	AX-104721665	ENSECAG00000013298	GO:0006261	GO:0008622	GO:0003677
1035	POLE4	AX-103539056	ENSECAG00000021745	NA	GO:0005634	GO:0003677
1036	POLE	AX-104413607	ENSECAG00000001653	GO:0000082	GO:0005654	GO:0000166
1037	POLH	AX-104052500	ENSECAG00000024522	GO:0006290	GO:0005634	GO:0003684
1038	POLG2	AX-103614515	ENSECAG00000023052	GO:0001701	GO:0005737	GO:0003690
1039	POLG	AX-104944126	ENSECAG00000007781	GO:0006260	GO:0005739	GO:0002020
1040	POLI	AX-104529512	ENSECAG00000004436	GO:0019985	GO:0016607	GO:0003684
1041	POLK	AX-104651710	ENSECAG00000014876	GO:0006281	GO:0005634	GO:0003677
1042	POLL	AX-102971577	ENSECAG00000015282	GO:0000724	GO:0005634	GO:0003677
1043	POLM	AX-103276717	ENSECAG00000013117	GO:0006281	GO:0005634	GO:0003677
1044	POLN	AX-104461142	ENSECAG00000007802	GO:0000724	GO:0005654	GO:0003677
1045	POLQ	AX-104920692	ENSECAG00000014314	GO:0006261	GO:0005634	GO:0003677
1046	PRIM2	AX-104693599	ENSECAG00000015791	GO:0006269	GO:0005658	GO:0003677
1047	DSCC1	AX-103507955	ENSECAG00000015641	GO:0006260	GO:0000775	GO:0003689
1048	DONSON	AX-104002529	ENSECAG00000007826	GO:0007095	GO:0005634	NA
1049	DNA2	AX-103952578	ENSECAG00000022137	GO:0000076	GO:0000781	GO:0003677
1050	TOP1MT	AX-104141918	ENSECAG00000013129	GO:0006260	GO:0005694	GO:0003677
1051	TOP1	AX-103481677	ENSECAG00000000383	GO:0006260	GO:0000228	GO:0000978
1052	TOP2A	AX-104272517	ENSECAG00000013053	GO:0000712	GO:0000228	GO:0000287
1053	TOP2B	AX-104232188	ENSECAG00000005608	GO:0000712	GO:0000792	GO:0003677
1054	TOPBP1	AX-104984444	ENSECAG00000015739	GO:0006270	GO:0000794	GO:0042802
1055	TOP3A	AX-104567557	ENSECAG00000016343	GO:0006265	GO:0005634	GO:0003677
1056	TOP3B	AX-103368384	ENSECAG00000020493	GO:0006265	GO:0005634	GO:0003677
1057	DNLZ	AX-103180216	ENSECAG00000010755	GO:0006457	GO:0005654	GO:0003700
1058	DOP1A	AX-104687936	ENSECAG00000004513	GO:0006895	GO:0005768	NA
1059	DOP1B	AX-104741575	ENSECAG00000022735	GO:0006895	GO:0005768	NA
1060	DOT1L	AX-104112639	ENSECAG00000013711	GO:0000077	GO:0000781	GO:0031151
1061	DYDC1	AX-102955650	ENSECAG00000035666	NA	GO:0044666	NA
1062	DYDC2	AX-104499944	ENSECAG00000015770	GO:0006348	GO:0000781	NA
1063	DRAP1	AX-104679599	ENSECAG00000023373	GO:0000122	GO:0005634	GO:0001046
1064	DSCAML1	AX-103603523	ENSECAG00000009829	GO:0007156	GO:0005886	GO:0042803
1065	DSCAM	AX-103990284	ENSECAG00000012936	GO:0007155	GO:0005886	GO:0098632
1066	DTWD1	AX-103689180	ENSECAG00000012316	GO:0006400	GO:0005634	GO:0016432
1067	DTWD2	AX-103844807	ENSECAG00000006729	GO:0006400	NA	GO:0016432
1068	DEXI	AX-103538420	ENSECAG00000023354	NA	GO:0016021	NA
1069	DGCR2	AX-103343736	ENSECAG00000014063	GO:0050890	GO:0016020	NA
1070	DMXL1	AX-103051392	ENSECAG00000023584	GO:0007035	GO:0043291	NA
1071	DMXL2	AX-104501833	ENSECAG00000000381	GO:0007035	GO:0043291	NA
1072	DNAJA2	AX-104285527	ENSECAG00000009636	GO:0009408	GO:0005829	GO:0001671
1073	DNAJA3	AX-104101665	ENSECAG00000003503	GO:0000122	GO:0005634	GO:0005524
1074	DNAJA4	AX-103986812	ENSECAG00000023807	GO:0009408	GO:0005829	GO:0005524
1075	DNAJB1	AX-104243241	ENSECAG00000020066	GO:0000122	GO:0005654	GO:0001671
1076	DNAJB12	AX-104723291	ENSECAG00000010516	GO:0030433	GO:0005789	GO:0030544
1077	DNAJB13	AX-103666279	ENSECAG00000018671	GO:0006457	GO:0005829	GO:0051082
1078	DNAJB14	AX-104127852	ENSECAG00000008379	GO:0030433	GO:0005789	GO:0030544
1079	DNAJB2	AX-104149447	ENSECAG00000022076	GO:0008285	GO:0005829	GO:0001671
1080	DNAJB4	AX-104696606	ENSECAG00000010808	GO:0051085	GO:0005654	GO:0001671
1081	DNAJB5	AX-103706648	ENSECAG00000010197	GO:0006986	GO:0005829	GO:0051082
1082	DNAJB6	AX-103521795	ENSECAG00000009005	GO:0006457	GO:0005654	GO:0001671
1083	DNAJB9	AX-104279961	ENSECAG00000012526	GO:0030433	GO:0005783	GO:0051787
1084	DNAJC1	AX-104699741	ENSECAG00000007629	GO:0006417	GO:0005783	GO:0051087
1085	DNAJC10	AX-104253742	ENSECAG00000010084	GO:0001933	GO:0005783	GO:0001671
1086	DNAJC11	AX-103568003	ENSECAG00000006819	GO:0042407	GO:0001401	NA
1087	DNAJC12	AX-104792169	ENSECAG00000010494	NA	GO:0005737	NA
1088	DNAJC13	AX-104007798	ENSECAG00000021422	GO:0006898	GO:0005829	NA
1089	DNAJC16	AX-103029781	ENSECAG00000010422	NA	GO:0016020	NA
1090	DNAJC17	AX-104944440	ENSECAG00000019839	GO:0000122	NA	GO:0003723
1091	DNAJC18	AX-104660040	ENSECAG00000018646	GO:0030433	GO:0005789	GO:0030544
1092	DNAJC19	AX-102948302	ENSECAG00000009331	GO:0007601	GO:0001405	GO:0001671
1093	DNAJC2	AX-103889594	ENSECAG00000007573	GO:0006260	GO:0005730	GO:0003682
1094	DNAJC21	AX-104013081	ENSECAG00000024728	NA	GO:0005730	GO:0003676
1095	DNAJC22	AX-104961614	ENSECAG00000002744	NA	GO:0016021	NA
1096	DNAJC24	AX-103724125	ENSECAG00000020499	GO:0002098	GO:0005634	GO:0001671
1097	DNAJC25	AX-104471711	ENSECAG00000012451	GO:0006457	GO:0016020	NA
1098	DNAJC27	AX-103391412	ENSECAG00000024595	GO:0006886	GO:0005634	GO:0003924
1099	DNAJC28	AX-104956402	ENSECAG00000019644	GO:0006890	GO:0017119	NA
1100	DNAJC3	AX-104230831	ENSECAG00000009335	GO:0034975	GO:0005783	GO:0004860
1101	DNAJC30	AX-104526890	ENSECAG00000009728	GO:0007420	GO:0005743	NA
1102	DNAJC5B	AX-103493660	ENSECAG00000016455	NA	GO:0016021	NA
1103	DNAJC5G	AX-104442506	ENSECAG00000010707	NA	GO:0016021	NA
1104	DNAJC5	AX-104135741	ENSECAG00000004256	GO:0043524	GO:0005794	NA
1105	DNAJC6	AX-104653155	ENSECAG00000016430	GO:0016191	GO:0005737	GO:0030276
1106	DNAJC7	AX-104758594	ENSECAG00000018542	GO:0051085	GO:0005654	GO:0031072
1107	DNAJC8	AX-103934356	ENSECAG00000012708	NA	GO:0005634	GO:0030544
1108	DUXB	AX-103201364	ENSECAG00000042280	NA	GO:0005634	GO:0000981
1109	EP300	AX-103311740	ENSECAG00000009327	GO:0000122	GO:0000123	GO:0001216
1110	EP400	AX-104692088	ENSECAG00000007156	GO:0006325	GO:0000812	GO:0005524
1111	EAPP	AX-103286891	ENSECAG00000009667	GO:0008284	GO:0005634	NA
1112	E2F1	AX-104868277	ENSECAG00000023831	GO:0000077	GO:0000785	GO:0000978
1113	E2F2	AX-104184193	ENSECAG00000023922	GO:0006357	GO:0005634	GO:0000978
1114	E2F3	AX-103996394	ENSECAG00000023441	GO:0000082	GO:0005634	GO:0000978
1115	E2F5	AX-103254353	ENSECAG00000013766	GO:0006357	GO:0001650	GO:0000978
1116	E2F6	AX-104653870	ENSECAG00000023944	GO:0000083	GO:0071339	GO:0000978
1117	E2F7	AX-103592402	ENSECAG00000017963	GO:0002040	GO:0005634	GO:0000978
1118	E4F1	AX-104565060	ENSECAG00000008036	GO:0006260	GO:0005654	GO:0000978
1119	ELF1	AX-104714318	ENSECAG00000024604	GO:0001817	GO:0005634	GO:0000978
1120	ELF2	AX-104174468	ENSECAG00000022077	GO:0006357	GO:0005634	GO:0000981
1121	ELF3	AX-102996383	ENSECAG00000014608	GO:0001824	GO:0005634	GO:0000978
1122	ELF5	AX-104133110	ENSECAG00000023321	GO:0006357	GO:0005634	GO:0000981
1123	EIPR1	AX-103056888	ENSECAG00000011270	GO:0016567	GO:0000938	NA
1124	EBF4	AX-104095482	ENSECAG00000010003	GO:0006357	GO:0005634	GO:0000978
1125	EBF1	AX-103523000	ENSECAG00000007964	GO:0006357	GO:0005634	GO:0000978
1126	EBF2	AX-104710149	ENSECAG00000014179	GO:0001709	GO:0005634	GO:0000978
1127	EBF3	AX-104371643	ENSECAG00000034734	GO:0006357	GO:0005634	GO:0000978
1128	EBNA1BP2	AX-104428973	ENSECAG00000024179	GO:0006364	GO:0005694	NA
1129	EBPL	AX-104990740	ENSECAG00000021272	GO:0016125	GO:0005783	GO:0047750
1130	ECRG4	AX-103133627	ENSECAG00000018633	GO:0007417	GO:0005615	NA
1131	EDARADD	AX-104258397	ENSECAG00000007926	GO:0007165	NA	NA
1132	EEF1AKMT1	AX-103708957	ENSECAG00000018313	NA	GO:0005737	GO:0003676
1133	EFCAB10	AX-103906499	ENSECAG00000024100	NA	NA	GO:0005509
1134	EFCAB11	AX-103012569	ENSECAG00000018727	NA	NA	GO:0005509
1135	EFCAB12	AX-104844734	ENSECAG00000000139	NA	NA	GO:0005509
1136	EFCAB13	AX-103339648	ENSECAG00000015366	NA	NA	NA
1137	EFCAB14	AX-103148792	ENSECAG00000008976	NA	GO:0016021	GO:0005509
1138	EFCAB3	AX-103965423	ENSECAG00000008824	NA	NA	GO:0005509
1139	EFCAB5	AX-104335044	ENSECAG00000015313	NA	NA	GO:0005509
1140	EFCAB6	AX-104419954	ENSECAG00000007792	NA	GO:0005654	GO:0005509
1141	EFCAB7	AX-104234537	ENSECAG00000028115	GO:0042307	GO:0019898	GO:0005509
1142	EFCAB8	AX-104898402	ENSECAG00000026847	NA	NA	GO:0005509
1143	EFCAB9	AX-103388891	ENSECAG00000015586	GO:0030317	GO:0005737	NA
1144	EFHC1	AX-104406890	ENSECAG00000008434	GO:0000281	GO:0000922	GO:0005509
1145	EFHB	AX-104653415	ENSECAG00000019496	GO:0032091	NA	NA
1146	EFHD2	AX-104115909	ENSECAG00000026816	NA	NA	GO:0005509
1147	EFR3A	AX-103091232	ENSECAG00000014883	GO:0072659	GO:0005829	NA
1148	EFR3B	AX-103974230	ENSECAG00000016528	GO:0046854	GO:0005829	NA
1149	EFEMP1	AX-103190051	ENSECAG00000010447	GO:0006355	GO:0005615	GO:0005006
1150	EFEMP2	AX-104734731	ENSECAG00000021047	GO:0048251	GO:0005615	GO:0005509
1151	EOGT	AX-103444875	ENSECAG00000012398	GO:0097370	GO:0005788	GO:0016262
1152	EGFL7	AX-103987258	ENSECAG00000015593	GO:0001938	GO:0005576	GO:0005102
1153	EGFL8	AX-104422407	ENSECAG00000009021	GO:0048856	GO:0005576	GO:0005102
1154	EDIL3	AX-104298469	ENSECAG00000015388	GO:0010811	NA	GO:0005509
1155	EGFLAM	AX-104282069	ENSECAG00000014194	GO:0009887	GO:0005576	GO:0005509
1156	EHBP1	AX-103092715	ENSECAG00000009318	GO:0030036	GO:0005654	NA
1157	EHD1	AX-104055654	ENSECAG00000011638	GO:0006886	GO:0005769	GO:0005509
1158	EHD2	AX-104072056	ENSECAG00000028265	GO:0006897	GO:0005769	GO:0005509
1159	EHD3	AX-104813596	ENSECAG00000015195	GO:0001881	GO:0005769	GO:0005509
1160	EHD4	AX-104306361	ENSECAG00000017216	GO:0006897	GO:0005769	GO:0005509
1161	ELAVL1	AX-104264779	ENSECAG00000019459	GO:0045727	GO:0005654	GO:0003723
1162	ELAVL2	AX-104397287	ENSECAG00000020142	NA	GO:1990904	GO:0003723
1163	ELAVL3	AX-102986014	ENSECAG00000020594	NA	GO:1990904	GO:0035925
1164	ELAVL4	AX-104389692	ENSECAG00000022284	GO:0006396	GO:0005737	GO:0003723
1165	ERC1	AX-103568555	ENSECAG00000024908	GO:0007252	GO:0005737	GO:0098882
1166	ERC2	AX-104080418	ENSECAG00000005026	GO:0007274	GO:0005737	GO:0098882
1167	EAF1	AX-104597105	ENSECAG00000024360	GO:0034243	GO:0016604	NA
1168	EAF2	AX-104620016	ENSECAG00000015083	GO:0006355	GO:0032783	NA
1169	ELMOD1	AX-104297176	ENSECAG00000010926	GO:0043547	NA	GO:0005096
1170	ELMOD2	AX-104751496	ENSECAG00000017466	GO:0043547	NA	GO:0005096
1171	ELMOD3	AX-103089690	ENSECAG00000020629	NA	GO:0005886	GO:0005096
1172	ELOVL1	AX-103633393	ENSECAG00000014743	GO:0006633	GO:0005789	GO:0009922
1173	ELOVL2	AX-104652248	ENSECAG00000005738	GO:0006636	GO:0005789	GO:0009922
1174	ELOVL4	AX-104027196	ENSECAG00000022969	GO:0006636	GO:0030176	GO:0009922
1175	ELOVL5	AX-104340145	ENSECAG00000014755	GO:0006636	GO:0005783	GO:0009922
1176	ELOVL6	AX-104449018	ENSECAG00000010720	GO:0006633	GO:0005783	GO:0009922
1177	ELOVL7	AX-103665920	ENSECAG00000007176	GO:0006636	GO:0030176	GO:0009922
1178	EML1	AX-103198949	ENSECAG00000019766	GO:0000226	GO:0005829	GO:0008017
1179	EML2	AX-104600478	ENSECAG00000018032	GO:0000226	GO:0005856	GO:0008017
1180	EML4	AX-103303119	ENSECAG00000007410	GO:0007080	GO:0005737	GO:0043014
1181	EML5	AX-103254261	ENSECAG00000012293	NA	GO:0005856	GO:0008017
1182	EML6	AX-102985503	ENSECAG00000022521	NA	GO:0005856	GO:0008017
1183	EMG1	AX-103790499	ENSECAG00000022412	GO:0001824	GO:0005654	GO:0019843
1184	EMID1	AX-104008678	ENSECAG00000023554	NA	GO:0005783	NA
1185	EMSY	AX-103515425	ENSECAG00000020064	GO:0006355	GO:0005634	GO:0042802
1186	ENAH	AX-104708269	ENSECAG00000022447	GO:0007411	GO:0005737	GO:0003779
1187	ENTHD1	AX-103338188	ENSECAG00000018973	GO:0006897	GO:0005768	GO:0005543
1188	ENY2	AX-104838663	ENSECAG00000023565	GO:0006357	GO:0000124	GO:0003682
1189	EPHA1	AX-104697360	ENSECAG00000023882	GO:0001954	GO:0005887	GO:0001968
1190	EPHA10	AX-103666643	ENSECAG00000022781	GO:0007169	GO:0005887	GO:0004714
1191	EPHA2	AX-103469367	ENSECAG00000007650	GO:0001501	GO:0005887	GO:0004714
1192	EPHA3	AX-103669092	ENSECAG00000023211	GO:0007169	GO:0005654	GO:0004714
1193	EPHA4	AX-103386522	ENSECAG00000012752	GO:0007169	GO:0005737	GO:0004672
1194	EPHA5	AX-104917961	ENSECAG00000000530	GO:0007169	GO:0005887	GO:0004714
1195	EPHA6	AX-103955662	ENSECAG00000021735	NA	GO:0005654	GO:0005003
1196	EPHA7	AX-104393545	ENSECAG00000021315	GO:0007169	GO:0005887	GO:0004714
1197	EPHA8	AX-103570538	ENSECAG00000022132	GO:0006929	GO:0005887	GO:0004714
1198	EPHB1	AX-104470101	ENSECAG00000013862	GO:0001525	GO:0005783	GO:0004714
1199	EPHB2	AX-104472897	ENSECAG00000011631	GO:0001525	GO:0005654	GO:0001540
1200	EPHB3	AX-104102063	ENSECAG00000009755	GO:0001525	GO:0005887	GO:0004714
1201	EPHB4	AX-104197383	ENSECAG00000010632	GO:0002042	GO:0005887	GO:0004714
1202	EPHB6	AX-104139554	ENSECAG00000007276	GO:0001806	GO:0005887	GO:0004714
1203	EPM2A	AX-103126667	ENSECAG00000017721	GO:0000045	GO:0005634	GO:0004373
1204	EPM2AIP1	AX-103342253	ENSECAG00000004874	GO:0032868	GO:0005634	GO:0042802
1205	EPS8L1	AX-104196498	ENSECAG00000000532	GO:0007266	GO:0005829	GO:0003779
1206	EPS8L2	AX-104434814	ENSECAG00000011484	GO:0007266	GO:0005829	GO:0003779
1207	EPS8L3	AX-104076548	ENSECAG00000018026	GO:0042634	GO:0005737	NA
1208	EDEM1	AX-103306534	ENSECAG00000023369	GO:0005975	GO:0016020	GO:0004571
1209	EDEM2	AX-104994895	ENSECAG00000011614	GO:0005975	GO:0016020	GO:0004571
1210	EDEM3	AX-103960945	ENSECAG00000018383	GO:0005975	GO:0016020	GO:0004571
1211	ERLIN2	AX-103354155	ENSECAG00000009999	GO:0008202	GO:0005783	GO:0015485
1212	ERMARD	AX-103171988	ENSECAG00000010933	NA	NA	NA
1213	EMC1	AX-103498709	ENSECAG00000015148	GO:0045050	GO:0072546	GO:0032977
1214	EMC10	AX-104492031	ENSECAG00000012654	NA	GO:0005783	NA
1215	EMC2	AX-103928715	ENSECAG00000010199	NA	GO:0072546	NA
1216	EMC3	AX-104622290	ENSECAG00000024410	GO:0045050	GO:0072546	GO:0032977
1217	EMC4	AX-103990212	ENSECAG00000025049	GO:0045050	GO:0005789	GO:0032977
1218	EMC7	AX-104228932	ENSECAG00000018499	GO:0045050	GO:0072546	GO:0030246
1219	EMC8	AX-103625397	ENSECAG00000036711	GO:0045050	GO:0005829	GO:0032977
1220	EMC9	AX-104668141	ENSECAG00000016944	NA	GO:0072546	NA
1221	ERRFI1	AX-103376580	ENSECAG00000017104	GO:0007175	GO:0005634	GO:0019901
1222	ERCC1	AX-104144642	ENSECAG00000011385	GO:0000710	GO:0000110	GO:0001094
1223	ERCC2	AX-103509457	ENSECAG00000036849	GO:0000462	GO:0000439	GO:0003677
1224	ERCC3	AX-104687709	ENSECAG00000006589	GO:0000717	GO:0000112	GO:0003677
1225	ERCC4	AX-104692812	ENSECAG00000010473	GO:0000712	GO:0000110	GO:0000014
1226	ERCC6	AX-103908935	ENSECAG00000014160	GO:0000012	GO:0005634	GO:0003677
1227	ERCC8	AX-104587732	ENSECAG00000018335	GO:0000209	GO:0000109	NA
1228	ERGIC2	AX-103872707	ENSECAG00000022330	GO:0006888	GO:0005730	NA
1229	ERGIC3	AX-104078093	ENSECAG00000012171	GO:0006888	GO:0005783	NA
1230	ERH	AX-103258284	ENSECAG00000019178	GO:0007049	GO:0005634	GO:0008327
1231	ERI3	AX-104288526	ENSECAG00000014960	GO:0000467	NA	GO:0000175
1232	ESF1	AX-103686519	ENSECAG00000019188	GO:0006364	GO:0005730	GO:0003723
1233	ETAA1	AX-103478191	ENSECAG00000006358	GO:0006974	GO:0005654	GO:0043539
1234	ETHE1	AX-105007530	ENSECAG00000010891	GO:0006749	GO:0005654	GO:0005506
1235	EHF	AX-104608496	ENSECAG00000000752	GO:0006357	GO:0005634	GO:0000978
1236	ETS1	AX-103205306	ENSECAG00000010897	GO:0006357	GO:0005634	GO:0000978
1237	ETS2	AX-104521510	ENSECAG00000021269	GO:0001712	GO:0005634	GO:0000978
1238	ELK3	AX-104830167	ENSECAG00000017760	GO:0001525	GO:0005634	GO:0000978
1239	ELK4	AX-104774313	ENSECAG00000006540	GO:0000122	GO:0005634	GO:0000978
1240	ERG	AX-104554427	ENSECAG00000010667	GO:0006357	GO:0005634	GO:0000978
1241	ETV1	AX-104280700	ENSECAG00000020251	GO:0006357	GO:0005634	GO:0000978
1242	ETV2	AX-104949095	ENSECAG00000010488	GO:0006357	GO:0005634	GO:0000981
1243	ETV3	AX-103795371	ENSECAG00000019747	GO:0006357	GO:0005634	GO:0000981
1244	ETV4	AX-104123712	ENSECAG00000015611	GO:0006357	GO:0005634	GO:0000978
1245	ETV5	AX-104893384	ENSECAG00000000221	GO:0000122	GO:0005634	GO:0000977
1246	ETV6	AX-104482023	ENSECAG00000023546	GO:0006357	GO:0005634	GO:0000978
1247	ETV7	AX-103761553	ENSECAG00000014519	GO:0006357	GO:0005634	GO:0000977
1248	ERF	AX-103231729	ENSECAG00000018426	GO:0006357	GO:0005634	GO:0000981
1249	EWSR1	AX-103917648	ENSECAG00000022120	GO:0006355	GO:0005634	GO:0003712
1250	EYA1	AX-103872010	ENSECAG00000008636	GO:0001656	GO:0005634	GO:0003723
1251	EYA2	AX-104909274	ENSECAG00000021712	GO:0006281	GO:0005634	GO:0000287
1252	EYA3	AX-104124519	ENSECAG00000017176	GO:0006281	GO:0005634	GO:0004725
1253	EYA4	AX-103225420	ENSECAG00000009316	GO:0006281	GO:0005634	GO:0004725
1254	ECPAS	AX-104480785	ENSECAG00000020519	GO:0043248	GO:0005737	GO:0060090
1255	EVL	AX-104348794	ENSECAG00000012315	GO:0008154	GO:0005737	GO:0003779
1256	EDDM13	AX-103945726	ENSECAG00000043555	NA	NA	NA
1257	EBI3	AX-103712176	ENSECAG00000018667	NA	GO:0016020	GO:0004896
1258	ERAL1	AX-104599946	ENSECAG00000013325	GO:0000028	GO:0005743	GO:0005525
1259	EVC	AX-104620113	ENSECAG00000006416	GO:0003416	GO:0005737	NA
1260	EVC2	AX-103672161	ENSECAG00000021897	GO:0007224	GO:0005634	NA
1261	FBH1	AX-103999648	ENSECAG00000006839	GO:0000724	GO:0000785	GO:0003677
1262	FBXW11	AX-102982364	ENSECAG00000011756	GO:0000132	GO:0000776	GO:0046983
1263	FBXW2	AX-104776255	ENSECAG00000004604	NA	NA	NA
1264	FBXW4	AX-104339467	ENSECAG00000020477	GO:0031146	GO:0019005	NA
1265	FBXW5	AX-103272860	ENSECAG00000017033	GO:0007088	GO:0005737	GO:0019901
1266	FBXW7	AX-103509492	ENSECAG00000022582	GO:0001570	GO:0005634	GO:0030332
1267	FBXW8	AX-104080262	ENSECAG00000008712	GO:0007030	GO:0005794	GO:0004842
1268	FBXL12	AX-103145020	ENSECAG00000008231	GO:0000086	GO:0005634	NA
1269	FBXL13	AX-103478977	ENSECAG00000007087	GO:0031146	GO:0019005	NA
1270	FBXL14	AX-104587539	ENSECAG00000024760	GO:0031146	GO:0005737	GO:0004842
1271	FBXL16	AX-103262259	ENSECAG00000012053	GO:0031146	GO:0019005	NA
1272	FBXL17	AX-104876107	ENSECAG00000011896	GO:0000209	GO:0005654	NA
1273	FBXL18	AX-103506450	ENSECAG00000018678	GO:0031146	GO:0019005	NA
1274	FBXL19	AX-104849126	ENSECAG00000018851	GO:0006357	NA	GO:0003677
1275	FBXL2	AX-104364869	ENSECAG00000024909	GO:0006513	GO:0016020	GO:0019903
1276	FBXL20	AX-103509536	ENSECAG00000016061	GO:0001662	GO:0019005	NA
1277	FBXL22	AX-103318197	ENSECAG00000016041	GO:0000086	GO:0005634	NA
1278	FBXL3	AX-103095222	ENSECAG00000011128	GO:0000086	GO:0005634	GO:0004842
1279	FBXL4	AX-103035709	ENSECAG00000015268	GO:0031146	GO:0005758	NA
1280	FBXL5	AX-104188111	ENSECAG00000024327	GO:0016567	GO:0019005	GO:0005506
1281	FBXL6	AX-102975896	ENSECAG00000010237	GO:0000086	GO:0005634	NA
1282	FBXL7	AX-103172679	ENSECAG00000005529	GO:0000086	GO:0005813	NA
1283	FBXO10	AX-104769615	ENSECAG00000019472	GO:0006511	GO:0005737	NA
1284	FBXO11	AX-104740863	ENSECAG00000009988	GO:0006511	GO:0000151	GO:0004842
1285	FBXO15	AX-104433885	ENSECAG00000016377	NA	NA	NA
1286	FBXO16	AX-104773288	ENSECAG00000017125	NA	NA	NA
1287	FBXO17	AX-104745138	ENSECAG00000013806	GO:0006516	GO:0005737	NA
1288	FBXO2	AX-103830738	ENSECAG00000011143	GO:0006516	GO:0005737	GO:0001540
1289	FBXO21	AX-103770425	ENSECAG00000017124	NA	NA	GO:0003677
1290	FBXO24	AX-104968132	ENSECAG00000015517	NA	NA	NA
1291	FBXO25	AX-104454008	ENSECAG00000023166	GO:0016567	GO:0005634	NA
1292	FBXO27	AX-104101234	ENSECAG00000013830	NA	NA	NA
1293	FBXO28	AX-103171341	ENSECAG00000002428	GO:0000209	GO:0000776	GO:0042802
1294	FBXO3	AX-103407598	ENSECAG00000016042	NA	GO:0005654	NA
1295	FBXO30	AX-104090186	ENSECAG00000017034	NA	NA	GO:0008270
1296	FBXO31	AX-104762944	ENSECAG00000001926	GO:0016567	GO:0019005	GO:0030332
1297	FBXO32	AX-103424099	ENSECAG00000016002	GO:0014894	GO:0005634	NA
1298	FBXO33	AX-104653256	ENSECAG00000021752	GO:0031146	GO:0019005	NA
1299	FBXO34	AX-103791546	ENSECAG00000004253	NA	NA	NA
1300	FBXO36	AX-103896572	ENSECAG00000018300	NA	NA	NA
1301	FBXO38	AX-103782746	ENSECAG00000016193	GO:0002842	GO:0005634	NA
1302	FBXO4	AX-104016843	ENSECAG00000015202	GO:0000209	GO:0005737	GO:0042803
1303	FBXO40	AX-104640278	ENSECAG00000013546	GO:0042692	GO:0005737	GO:0008270
1304	FBXO42	AX-103257675	ENSECAG00000018375	NA	NA	NA
1305	FBXO45	AX-104547210	ENSECAG00000006613	GO:0001764	GO:0014069	NA
1306	FBXO46	AX-104160580	ENSECAG00000032958	NA	NA	NA
1307	FBXO47	AX-103452879	ENSECAG00000014697	NA	NA	NA
1308	FBXO48	AX-103847023	ENSECAG00000018966	GO:0031146	GO:0019005	NA
1309	FBXO5	AX-103415465	ENSECAG00000011630	GO:0001556	GO:0005634	GO:0010997
1310	FBXO6	AX-103199076	ENSECAG00000009631	GO:0006516	GO:0019005	GO:0030246
1311	FBXO7	AX-103325783	ENSECAG00000009510	GO:0000422	GO:0005654	GO:0019901
1312	FBXO8	AX-103265954	ENSECAG00000007723	GO:0006511	GO:0000151	GO:0005085
1313	FBXO9	AX-104566121	ENSECAG00000007346	GO:0016567	GO:0005737	NA
1314	F11R	AX-104347371	ENSECAG00000018579	GO:0007155	GO:0005886	GO:0005178
1315	F2RL1	AX-104802969	ENSECAG00000002867	GO:0002286	GO:0005769	GO:0001965
1316	FANCA	AX-104237800	ENSECAG00000024214	GO:0007140	GO:0005654	NA
1317	FANCC	AX-104269037	ENSECAG00000006736	GO:0002262	GO:0005737	NA
1318	FANCD2	AX-103549048	ENSECAG00000018519	GO:0006281	GO:0000793	NA
1319	FANCE	AX-103990919	ENSECAG00000013190	GO:0036297	GO:0043240	NA
1320	FANCF	AX-104218253	ENSECAG00000026812	GO:0006974	GO:0005654	NA
1321	FANCI	AX-103088211	ENSECAG00000003235	GO:0006281	GO:0005654	GO:0070182
1322	FANCL	AX-103910880	ENSECAG00000017007	GO:0006281	GO:0005634	GO:0004842
1323	FANCM	AX-103896183	ENSECAG00000018694	GO:0000712	GO:0005654	GO:0000400
1324	FAAP100	AX-103486847	ENSECAG00000002876	GO:0036297	GO:0005654	NA
1325	FAAP24	AX-102963052	ENSECAG00000008757	GO:0036297	GO:0005654	GO:0003682
1326	FOXRED1	AX-104550602	ENSECAG00000022359	GO:0032981	GO:0005737	GO:0016491
1327	FOXRED2	AX-103856019	ENSECAG00000016811	GO:0030433	GO:0005788	GO:0050660
1328	FAM111A	AX-103837951	ENSECAG00000008106	GO:0006260	GO:0000785	NA
1329	FAM111B	AX-103428308	ENSECAG00000008096	GO:0006260	GO:0000785	NA
1330	FAM161A	AX-102990905	ENSECAG00000024614	GO:0044782	GO:0000235	GO:0008017
1331	FAM161B	AX-104848617	ENSECAG00000021896	GO:0044782	GO:0005881	NA
1332	FAM20A	AX-104727730	ENSECAG00000023657	GO:0009617	GO:0005615	GO:0043539
1333	FAM20B	AX-104425774	ENSECAG00000014476	GO:0030166	GO:0005654	GO:0016773
1334	FAM20C	AX-104401529	ENSECAG00000007145	GO:0006468	GO:0005615	GO:0004674
1335	FAM3C	AX-103951410	ENSECAG00000008527	GO:0045721	GO:0005576	NA
1336	FAM3D	AX-103128538	ENSECAG00000018836	GO:0070093	GO:0005576	NA
1337	FAN1	AX-103367674	ENSECAG00000010387	GO:0000724	GO:0005634	GO:0003677
1338	FASTKD1	AX-104130584	ENSECAG00000020558	GO:0000959	GO:0005739	NA
1339	FASTKD2	AX-104308463	ENSECAG00000008822	GO:0006396	GO:0035770	GO:0019843
1340	FASTKD3	AX-104949883	ENSECAG00000014894	GO:0033617	GO:0005654	NA
1341	FAT1	AX-103797701	ENSECAG00000013011	GO:0002088	GO:0005634	GO:0005509
1342	FAT2	AX-103674687	ENSECAG00000023329	GO:0007156	GO:0005886	GO:0005509
1343	FAT3	AX-103814099	ENSECAG00000001988	GO:0000904	GO:0005886	GO:0005509
1344	FAT4	AX-103499501	ENSECAG00000013233	GO:0001658	GO:0005886	GO:0005509
1345	FCF1	AX-104738708	ENSECAG00000008261	GO:0006364	GO:0005730	NA
1346	FCHSD1	AX-104307921	ENSECAG00000017933	GO:0007274	GO:0031594	GO:0008289
1347	FCHSD2	AX-102970709	ENSECAG00000011163	GO:0007274	GO:0005905	GO:0005547
1348	FCHO1	AX-104135222	ENSECAG00000014766	GO:0048268	GO:0005654	GO:0035612
1349	FCHO2	AX-104595101	ENSECAG00000023625	GO:0010324	GO:0005737	GO:0001786
1350	FER	AX-103414733	ENSECAG00000009796	GO:0000226	GO:0000785	GO:0004713
1351	FRMPD1	AX-103987012	ENSECAG00000020791	GO:0008277	GO:0005856	NA
1352	FRMPD2	AX-103448474	ENSECAG00000021638	GO:0070830	GO:0005856	GO:0005545
1353	FRMD1	AX-104530853	ENSECAG00000010465	GO:0035332	GO:0005856	NA
1354	FRMD3	AX-104858339	ENSECAG00000007878	GO:0031032	GO:0005856	GO:0008092
1355	FRMD4A	AX-104214609	ENSECAG00000013094	GO:0050709	GO:0005737	GO:0030674
1356	FRMD4B	AX-103894025	ENSECAG00000016131	GO:0090162	GO:0001726	NA
1357	FRMD5	AX-104277378	ENSECAG00000019696	GO:0030334	GO:0005856	GO:0005178
1358	FRMD6	AX-103726761	ENSECAG00000007999	NA	GO:0005856	NA
1359	FRMD8	AX-103352688	ENSECAG00000007115	GO:0032760	GO:0005654	NA
1360	FERMT1	AX-104927931	ENSECAG00000000136	GO:0001954	GO:0005829	GO:0005178
1361	FERMT2	AX-103241239	ENSECAG00000020305	GO:0007155	GO:0001725	GO:0005178
1362	FERMT3	AX-104391157	ENSECAG00000008107	GO:0007155	GO:0002102	GO:0005178
1363	FARP1	AX-103044277	ENSECAG00000015331	NA	GO:0005856	GO:0005085
1364	FARP2	AX-103769854	ENSECAG00000008144	GO:0007155	GO:0005737	GO:0005085
1365	FES	AX-104404925	ENSECAG00000000836	GO:0001578	GO:0005737	GO:0004713
1366	FEV	AX-103814286	ENSECAG00000016026	GO:0006357	GO:0005634	GO:0000981
1367	FEZF1	AX-103779480	ENSECAG00000022989	GO:0001764	GO:0005634	GO:0000978
1368	FEZF2	AX-104831733	ENSECAG00000021037	GO:0006357	NA	GO:0000978
1369	FGFR1OP2	AX-103940289	ENSECAG00000016890	GO:0009611	NA	GO:0042802
1370	FGGY	AX-102949606	ENSECAG00000021368	GO:0005975	NA	GO:0016773
1371	FGR	AX-103940288	ENSECAG00000007837	GO:0001819	GO:0015629	GO:0001784
1372	FHDC1	AX-104923997	ENSECAG00000021646	GO:0043149	GO:0005794	GO:0003779
1373	FICD	AX-103078213	ENSECAG00000019014	GO:0034976	GO:0030176	GO:0005524
1374	FIG4	AX-104467207	ENSECAG00000015561	GO:0007033	GO:0005811	GO:0043813
1375	FKBP10	AX-104774952	ENSECAG00000013089	GO:0001701	GO:0005758	GO:0003755
1376	FKBP11	AX-103900410	ENSECAG00000006658	GO:0061077	GO:0016021	GO:0003755
1377	FKBP14	AX-103661652	ENSECAG00000024710	NA	NA	GO:0003755
1378	FKBP2	AX-103591614	ENSECAG00000010601	GO:0061077	NA	GO:0003755
1379	FKBP3	AX-104055674	ENSECAG00000018299	NA	GO:0005634	GO:0003755
1380	FKBP4	AX-103261799	ENSECAG00000020465	GO:0000413	GO:0005634	GO:0003755
1381	FKBP5	AX-104241390	ENSECAG00000011304	GO:0000413	GO:0005634	GO:0003755
1382	FKBP7	AX-104309193	ENSECAG00000008092	NA	GO:0005783	GO:0003755
1383	FKBP8	AX-104498235	ENSECAG00000012306	GO:0001708	GO:0005740	GO:0003755
1384	FKBP9	AX-103582351	ENSECAG00000000404	GO:0006457	GO:0005783	GO:0003755
1385	FKBP15	AX-104048549	ENSECAG00000017713	NA	GO:0016020	GO:0003755
1386	FKBP6	AX-103303277	ENSECAG00000017859	GO:0000413	GO:0000795	GO:0003755
1387	FKBPL	AX-104157022	ENSECAG00000001463	GO:1905553	GO:0005576	NA
1388	FLII	AX-104012260	ENSECAG00000016883	GO:0008154	GO:0005634	GO:0005546
1389	FIZ1	AX-104206389	ENSECAG00000035261	GO:0001934	GO:0000785	GO:0030971
1390	FLVCR1	AX-104724988	ENSECAG00000017787	GO:0001568	GO:0005739	GO:0015232
1391	FLYWCH2	AX-104505971	ENSECAG00000034555	NA	NA	NA
1392	FLYWCH1	AX-104250864	ENSECAG00000003259	NA	GO:0005829	NA
1393	FXR1	AX-104005878	ENSECAG00000007560	GO:0000381	GO:0005634	GO:0003729
1394	FXR2	AX-103120169	ENSECAG00000007051	GO:0000381	GO:0005634	GO:0003730
1395	FOSL1	AX-104552812	ENSECAG00000023092	GO:0001701	GO:0005634	GO:0000978
1396	FOSL2	AX-103693467	ENSECAG00000017657	GO:0003334	GO:0005634	GO:0000978
1397	FRA10AC1	AX-104331781	ENSECAG00000000030	GO:0016311	NA	GO:0016791
1398	FREM1	AX-104274368	ENSECAG00000015567	GO:0007154	GO:0005604	NA
1399	FREM2	AX-103265340	ENSECAG00000020410	GO:0001654	GO:0005604	NA
1400	FREM3	AX-103814962	ENSECAG00000024518	GO:0007154	GO:0005604	NA
1401	FRAT1	AX-104986704	ENSECAG00000028005	GO:0060070	GO:0005737	NA
1402	FRAT2	AX-104751290	ENSECAG00000040596	GO:0016055	GO:0005737	NA
1403	FRYL	AX-104838099	ENSECAG00000025119	GO:0000902	GO:0005938	NA
1404	FRY	AX-104959782	ENSECAG00000013677	GO:0000902	GO:0005938	GO:0004857
1405	FRG1	AX-103428205	ENSECAG00000003122	GO:0007517	GO:0005730	GO:0051015
1406	FTO	AX-104892479	ENSECAG00000022922	GO:0001659	GO:0005737	GO:0008198
1407	FXYD3	AX-104247830	ENSECAG00000016498	GO:0006811	GO:0016021	GO:0017080
1408	FXYD4	AX-104028809	ENSECAG00000042806	GO:0006811	GO:0016021	GO:0099106
1409	FXYD5	AX-103444551	ENSECAG00000019410	GO:0006811	GO:0016021	GO:0003779
1410	FXYD6	AX-104057841	ENSECAG00000041537	GO:0006811	GO:0098978	GO:0099106
1411	FXYD7	AX-103569830	ENSECAG00000028572	GO:0006811	GO:0016021	GO:0017080
1412	FYB1	AX-104876732	ENSECAG00000016675	GO:0006955	GO:0005886	GO:0008289
1413	FYB2	AX-103384866	ENSECAG00000010297	GO:0007229	GO:0001772	NA
1414	FYN	AX-103296804	ENSECAG00000008319	GO:0001764	GO:0005768	GO:0001664
1415	FYCO1	AX-103336742	ENSECAG00000013718	GO:0072383	GO:0005764	GO:0046872
1416	FGD2	AX-104371747	ENSECAG00000014016	GO:0007010	GO:0001726	GO:0005085
1417	FGD3	AX-104186552	ENSECAG00000015742	GO:0007010	GO:0005737	GO:0005085
1418	FGD4	AX-103921510	ENSECAG00000015379	GO:0007010	GO:0005737	GO:0005085
1419	FGD5	AX-103922094	ENSECAG00000016458	NA	GO:0005737	GO:0005085
1420	FGD6	AX-104095384	ENSECAG00000021075	NA	GO:0005737	GO:0005085
1421	FASTK	AX-103120230	ENSECAG00000014380	GO:0043484	NA	GO:0004674
1422	FAIM2	AX-104283612	ENSECAG00000021544	GO:0002931	GO:0005783	NA
1423	FAIM	AX-102976386	ENSECAG00000023744	GO:0007249	NA	NA
1424	FAF1	AX-103690068	ENSECAG00000008495	GO:0007253	GO:0005635	GO:0019901
1425	FAF2	AX-104310655	ENSECAG00000012970	GO:0030433	GO:0005811	GO:0031625
1426	FADD	AX-104448022	ENSECAG00000021437	GO:0001916	GO:0005737	GO:0005123
1427	FBF1	AX-103645290	ENSECAG00000024863	GO:0043297	GO:0000922	NA
1428	FAS	AX-104189139	ENSECAG00000013724	GO:0006915	GO:0005886	GO:0004888
1429	FASLG	AX-103100873	ENSECAG00000016549	GO:0000122	GO:0005615	GO:0005125
1430	FCAMR	AX-103759287	ENSECAG00000000278	NA	GO:0016021	NA
1431	FCER2	AX-104360230	ENSECAG00000009646	NA	GO:0016021	GO:0030246
1432	FCER1A	AX-104918366	ENSECAG00000008710	GO:0007166	GO:0005887	GO:0004888
1433	FCGRT	AX-104482864	ENSECAG00000002855	NA	GO:0005615	GO:0030881
1434	FCMR	AX-104082139	ENSECAG00000014784	NA	GO:0005886	GO:0004888
1435	FCRL4	AX-104981085	ENSECAG00000013992	GO:0007166	GO:0005887	GO:0004888
1436	FCRLA	AX-104653284	ENSECAG00000014914	GO:0007166	GO:0005737	GO:0004888
1437	FCRLB	AX-104350161	ENSECAG00000036050	GO:0007166	GO:0005737	GO:0004888
1438	FLI1	AX-104283565	ENSECAG00000021051	GO:0006357	GO:0005634	GO:0000978
1439	FTCDNL1	AX-103015106	ENSECAG00000013663	NA	NA	GO:0005542
1440	FTCDNL1	AX-103015106	ENSECAG00000013663	NA	NA	GO:0005542
1441	FTCDNL1	AX-103015106	ENSECAG00000013663	NA	NA	GO:0005542
1442	FOS	AX-104208869	ENSECAG00000014260	GO:0006357	GO:0005634	GO:0000978
1443	FOSB	AX-103914015	ENSECAG00000018002	GO:0006357	GO:0005634	GO:0000978
1444	FRAS1	AX-104609852	ENSECAG00000007044	GO:0002009	GO:0005604	NA
1445	FTSJ3	AX-104521858	ENSECAG00000011995	GO:0000453	GO:0005654	GO:0008173
1446	GNL1	AX-104873792	ENSECAG00000023081	GO:0006974	NA	GO:0003924
1447	GNL2	AX-104406373	ENSECAG00000008068	NA	GO:0005730	GO:0005525
1448	GPS1	AX-104597510	ENSECAG00000009946	GO:0000338	GO:0005654	NA
1449	GPS2	AX-104987365	ENSECAG00000010635	GO:0000122	GO:0005634	GO:0003713
1450	GPRIN2	AX-103878006	ENSECAG00000004381	GO:0031175	GO:0005886	NA
1451	GPSM1	AX-103471390	ENSECAG00000011306	NA	GO:0005654	GO:0030695
1452	GPSM2	AX-103679344	ENSECAG00000014936	GO:0000132	GO:0005813	GO:0001965
1453	GPSM3	AX-103054385	ENSECAG00000026984	GO:0002690	GO:0005886	GO:0030695
1454	GNA11	AX-103425625	ENSECAG00000023654	GO:0001501	GO:0005737	GO:0001664
1455	GNA12	AX-104179363	ENSECAG00000020160	GO:0001701	GO:0005834	GO:0001664
1456	GNA13	AX-103495859	ENSECAG00000017724	GO:0001569	GO:0005634	GO:0001664
1457	GNA14	AX-103465816	ENSECAG00000020518	GO:0001508	GO:0005834	GO:0001664
1458	GNA15	AX-104961200	ENSECAG00000015251	GO:0001508	GO:0005834	GO:0001664
1459	GNAL	AX-103492180	ENSECAG00000005343	GO:0007186	GO:0005834	GO:0001664
1460	GNAI1	AX-103980715	ENSECAG00000000229	GO:0007188	GO:0005813	GO:0001664
1461	GNAI2	AX-102987684	ENSECAG00000000489	GO:0001973	GO:0005654	GO:0001664
1462	GNAI3	AX-103787001	ENSECAG00000010087	GO:0007188	GO:0000139	GO:0001664
1463	GNAO1	AX-104916323	ENSECAG00000013133	GO:0007186	GO:0005834	GO:0001664
1464	GNAQ	AX-104611124	ENSECAG00000018363	GO:0001508	GO:0005834	GO:0001664
1465	GNAT1	AX-104168393	ENSECAG00000018589	GO:0001973	GO:0001750	GO:0001664
1466	GNAT2	AX-103562431	ENSECAG00000006929	GO:0001580	GO:0001750	GO:0001664
1467	GNAT3	AX-104512229	ENSECAG00000020511	GO:0007188	GO:0005737	GO:0003924
1468	GNAZ	AX-103899857	ENSECAG00000011443	GO:0007188	GO:0005834	GO:0001664
1469	GNB1L	AX-103356044	ENSECAG00000026940	NA	NA	NA
1470	GNB1	AX-103479103	ENSECAG00000021999	GO:0007186	GO:0001750	GO:0003924
1471	GNB3	AX-103252739	ENSECAG00000012522	GO:0006884	GO:0005737	GO:0031682
1472	GNB4	AX-104932277	ENSECAG00000008196	GO:0007186	GO:0005737	GO:0031682
1473	GNB5	AX-104684107	ENSECAG00000042921	GO:0007165	GO:0005634	GO:0005096
1474	GNG10	AX-104052376	ENSECAG00000005273	GO:0007186	GO:0005834	GO:0031681
1475	GNG11	AX-102951229	ENSECAG00000024185	GO:0007186	GO:0005834	GO:0031681
1476	GNG12	AX-103978002	ENSECAG00000032167	GO:0007186	GO:0005834	GO:0030165
1477	GNG13	AX-103337879	ENSECAG00000018282	GO:0007200	GO:0005834	GO:0031681
1478	GNG2	AX-104657284	ENSECAG00000029588	GO:0007186	GO:0005834	GO:0031681
1479	GNG7	AX-104078807	ENSECAG00000031243	GO:0007186	GO:0005834	GO:0031681
1480	GNG8	AX-103845625	ENSECAG00000024662	GO:0007186	GO:0005834	GO:0031681
1481	GNGT1	AX-104976865	ENSECAG00000018842	GO:0007186	GO:0005834	GO:0031681
1482	GNGT2	AX-103359835	ENSECAG00000016054	GO:0007186	GO:0005834	GO:0003924
1483	GPBAR1	AX-103640232	ENSECAG00000006763	GO:1903413	GO:0005737	GO:0038182
1484	GPER1	AX-104884786	ENSECAG00000001177	GO:0001934	GO:0005635	GO:0003682
1485	GPR107	AX-102975577	ENSECAG00000008964	GO:0072583	GO:0005654	GO:0032050
1486	GPR12	AX-103323995	ENSECAG00000002626	GO:0006874	GO:0005737	GO:0004930
1487	GPR132	AX-104530681	ENSECAG00000006513	GO:0000082	GO:0016021	GO:0004930
1488	GPR137	AX-104418553	ENSECAG00000014977	GO:0010506	GO:0005765	NA
1489	GPR137B	AX-104023497	ENSECAG00000019821	GO:0010506	GO:0005765	NA
1490	GPR137C	AX-104059479	ENSECAG00000012200	GO:1904263	GO:0005765	NA
1491	GPR139	AX-103189026	ENSECAG00000021991	GO:0007200	GO:0016021	GO:0008188
1492	GPR141	AX-104795422	ENSECAG00000002370	NA	GO:0016021	GO:0004930
1493	GPR142	AX-104808499	ENSECAG00000019185	NA	GO:0005829	GO:0004930
1494	GPR146	AX-103197883	ENSECAG00000001312	NA	GO:0005886	GO:0004930
1495	GPR149	AX-103834329	ENSECAG00000009123	GO:0001546	GO:0005887	GO:0004930
1496	GPR15	AX-104670436	ENSECAG00000001621	GO:0007186	GO:0005768	GO:0001618
1497	GPR150	AX-103114132	ENSECAG00000032318	GO:0007186	GO:0005887	GO:0004930
1498	GPR151	AX-103631240	ENSECAG00000005037	GO:0007186	GO:0005887	GO:0004930
1499	GPR152	AX-103652336	ENSECAG00000016385	GO:0007186	GO:0016021	GO:0004930
1500	GPR153	AX-103273767	ENSECAG00000024683	NA	GO:0016021	GO:0004930
1501	GPR155	AX-103286272	ENSECAG00000008471	GO:0035556	GO:0016021	NA
1502	GPR156	AX-104789883	ENSECAG00000024669	GO:0007214	GO:0005886	GO:0004888
1503	GPR157	AX-104083295	ENSECAG00000021673	GO:0007166	GO:0016021	GO:0004930
1504	GPR158	AX-103497403	ENSECAG00000006062	GO:0072659	GO:0005886	GO:0004930
1505	GPR160	AX-103036969	ENSECAG00000005959	NA	GO:0005886	NA
1506	GPR161	AX-103056812	ENSECAG00000019931	GO:0007186	GO:0005929	GO:0004930
1507	GPR162	AX-104356209	ENSECAG00000019250	NA	GO:0016021	GO:0004930
1508	GPR17	AX-103798346	ENSECAG00000001131	GO:0002862	GO:0005887	GO:0004930
1509	GPR171	AX-104150011	ENSECAG00000001488	GO:0007186	GO:0016021	GO:0045028
1510	GPR176	AX-102994216	ENSECAG00000024806	GO:0007186	GO:0005886	GO:0004930
1511	GPR179	AX-104822989	ENSECAG00000021843	GO:0007601	GO:0005886	GO:0004930
1512	GPR18	AX-104661020	ENSECAG00000023448	GO:0002300	GO:0005886	GO:0004930
1513	GPR180	AX-104611796	ENSECAG00000011085	GO:0007186	GO:0016021	NA
1514	GPR182	AX-104431978	ENSECAG00000006053	NA	GO:0016021	GO:0004930
1515	GPR19	AX-104553231	ENSECAG00000023507	NA	GO:0005929	GO:0004930
1516	GPR20	AX-104397146	ENSECAG00000006027	GO:0035025	GO:0005829	GO:0004930
1517	GPR22	AX-104721119	ENSECAG00000013670	GO:0007186	GO:0005887	GO:0004930
1518	GPR26	AX-104063660	ENSECAG00000008245	GO:0007186	GO:0016021	GO:0004930
1519	GPR27	AX-103139094	ENSECAG00000032664	GO:0035774	GO:0005886	GO:0004930
1520	GPR3	AX-103417266	ENSECAG00000005510	GO:0007189	GO:0005737	GO:0004930
1521	GPR33	AX-103229201	ENSECAG00000039612	GO:0002430	GO:0005886	GO:0004875
1522	GPR35	AX-103202668	ENSECAG00000014359	GO:0007010	GO:0005887	GO:0004930
1523	GPR37L1	AX-103515631	ENSECAG00000019422	GO:0003085	GO:0005886	GO:0008528
1524	GPR37	AX-103764255	ENSECAG00000008565	GO:0007193	GO:0000151	GO:0008188
1525	GPR39	AX-105015277	ENSECAG00000005577	NA	GO:0016021	GO:0004930
1526	GPR45	AX-103763960	ENSECAG00000006780	GO:0007186	GO:0016021	GO:0004930
1527	GPR55	AX-103678410	ENSECAG00000006322	GO:0007202	GO:0005887	GO:0004930
1528	GPR6	AX-104874739	ENSECAG00000029120	GO:0007189	GO:0005737	GO:0004930
1529	GPR61	AX-104421301	ENSECAG00000003222	GO:0007186	GO:0005768	GO:0004930
1530	GPR62	AX-103783984	ENSECAG00000017512	GO:0007186	GO:0005768	GO:0004930
1531	GPR65	AX-104984797	ENSECAG00000023251	GO:0007189	GO:0005887	GO:0004930
1532	GPR68	AX-103506547	ENSECAG00000004969	GO:0035774	GO:0016021	GO:0004930
1533	GPR75	AX-103012243	ENSECAG00000003142	GO:0007186	GO:0005886	GO:0004930
1534	GPR83	AX-104775023	ENSECAG00000020552	NA	GO:0005929	GO:0004930
1535	GPR84	AX-104586232	ENSECAG00000000949	GO:0007218	GO:0005887	GO:0001604
1536	GPR87	AX-104889518	ENSECAG00000022443	GO:0007186	GO:0016021	GO:0045028
1537	GPR88	AX-104392302	ENSECAG00000030478	GO:0007626	GO:0005929	GO:0003774
1538	GPRC5A	AX-104726333	ENSECAG00000014921	NA	GO:0005730	GO:0004930
1539	GPRC5B	AX-104253862	ENSECAG00000022533	NA	GO:0005654	GO:0004930
1540	GPRC5C	AX-103086464	ENSECAG00000017083	NA	GO:0005886	GO:0004930
1541	GPRC5D	AX-103038061	ENSECAG00000016275	NA	GO:0005886	GO:0004930
1542	GPRC6A	AX-104043073	ENSECAG00000019182	GO:0043200	GO:0005886	GO:0004930
1543	GRK1	AX-104274034	ENSECAG00000000815	GO:0006468	GO:0005737	GO:0004672
1544	GRK2	AX-103697293	ENSECAG00000002944	GO:0002026	GO:0005737	GO:0001664
1545	GRK3	AX-103243430	ENSECAG00000019326	GO:0002029	NA	GO:0001664
1546	GRK3	AX-103243430	ENSECAG00000019326	GO:0002029	NA	GO:0001664
1547	GRK4	AX-103567774	ENSECAG00000018979	GO:0006468	GO:0005737	GO:0004672
1548	GRK5	AX-104642971	ENSECAG00000023764	GO:0006468	GO:0005737	GO:0004672
1549	GRK6	AX-103213640	ENSECAG00000019815	GO:0006468	GO:0005737	GO:0004672
1550	GRK7	AX-103779484	ENSECAG00000018719	GO:0006468	GO:0005737	GO:0004672
1551	GPANK1	AX-103042037	ENSECAG00000019093	NA	NA	GO:0003676
1552	GPATCH1	AX-104261212	ENSECAG00000022743	GO:0006397	GO:0005634	GO:0003676
1553	GPATCH11	AX-103257662	ENSECAG00000013489	NA	GO:0000776	GO:0003676
1554	GPATCH2L	AX-104404099	ENSECAG00000008582	NA	NA	NA
1555	GPATCH2	AX-103931047	ENSECAG00000013263	GO:0010923	GO:0016607	GO:0003676
1556	GPATCH3	AX-104841421	ENSECAG00000007653	GO:0032480	GO:0005654	GO:0003676
1557	GPATCH4	AX-104932201	ENSECAG00000011135	GO:0002244	NA	GO:0003676
1558	GPATCH8	AX-103841189	ENSECAG00000040232	NA	NA	GO:0003676
1559	GRSF1	AX-104766245	ENSECAG00000024208	GO:0000962	GO:0005654	GO:0003723
1560	G0S2	AX-103384557	ENSECAG00000003535	GO:0097191	GO:0005739	NA
1561	GSPT1	AX-103688014	ENSECAG00000021195	GO:0006412	NA	GO:0003747
1562	GTSE1	AX-103165829	ENSECAG00000023355	NA	GO:0005737	GO:0008017
1563	G2E3	AX-104850645	ENSECAG00000020895	NA	GO:0005634	GO:0004842
1564	G3BP1	AX-104203813	ENSECAG00000003368	GO:0032481	GO:0005829	GO:0003678
1565	G3BP2	AX-104137107	ENSECAG00000007917	GO:0034063	GO:0005829	GO:0003723
1566	GABPA	AX-104841012	ENSECAG00000018900	GO:0000122	GO:0000785	GO:0000978
1567	GABPB1	AX-104147029	ENSECAG00000016926	GO:0007005	GO:0005634	GO:0000976
1568	GABPB2	AX-103589469	ENSECAG00000014497	GO:0045944	GO:0005634	GO:0000976
1569	GABARAPL1	AX-104819216	ENSECAG00000014832	GO:0006914	GO:0016020	NA
1570	GABARAPL2	AX-103429995	ENSECAG00000000474	GO:0000045	GO:0000139	GO:0031625
1571	GAR1	AX-103351827	ENSECAG00000013624	GO:0000454	GO:0000781	GO:0034513
1572	GATA2	AX-102963975	ENSECAG00000016768	GO:0000122	GO:0005634	GO:0000978
1573	GATA3	AX-103170535	ENSECAG00000024574	GO:0000122	GO:0000785	GO:0000978
1574	GATA4	AX-103666158	ENSECAG00000020359	GO:0003180	GO:0016604	GO:0000978
1575	GATA5	AX-103628558	ENSECAG00000034866	GO:0003180	GO:0000785	GO:0000978
1576	GATA6	AX-104420354	ENSECAG00000023279	GO:0000122	GO:0005634	GO:0000978
1577	GATAD1	AX-103420033	ENSECAG00000021181	GO:0006325	GO:0005634	GO:0008270
1578	GATAD2A	AX-103709713	ENSECAG00000012875	GO:0000122	GO:0016581	GO:0008270
1579	GATAD2B	AX-103575879	ENSECAG00000011357	GO:0000122	GO:0016581	GO:0008270
1580	GC	AX-104237431	ENSECAG00000010481	GO:0042359	GO:0005615	GO:0003779
1581	GPBP1L1	AX-103901617	ENSECAG00000043001	GO:0006351	GO:0005634	GO:0003677
1582	GPBP1	AX-103432406	ENSECAG00000021610	GO:0006351	GO:0005634	GO:0003677
1583	GCFC2	AX-103244770	ENSECAG00000000453	GO:0000245	GO:0005634	GO:0003677
1584	GCN1	AX-103577087	ENSECAG00000016996	GO:0006417	GO:0005829	GO:0019887
1585	GFRA1	AX-104023017	ENSECAG00000006846	GO:0007399	GO:0005886	GO:0038023
1586	GFRA2	AX-103248979	ENSECAG00000020585	GO:0007399	GO:0005886	GO:0016167
1587	GFRA3	AX-104233193	ENSECAG00000009357	GO:0001764	GO:0005829	GO:0008046
1588	GFRA4	AX-103600066	ENSECAG00000030728	GO:0007399	GO:0005886	GO:0016167
1589	GFRAL	AX-104717651	ENSECAG00000024885	GO:0000187	GO:0009897	GO:0016167
1590	GZF1	AX-104696745	ENSECAG00000011343	GO:0000122	GO:0005654	GO:0000977
1591	GDI2	AX-104291049	ENSECAG00000008855	GO:0007264	GO:0005737	GO:0005093
1592	GMDS	AX-103538560	ENSECAG00000001999	GO:0007219	GO:0005737	GO:0008446
1593	GMPPA	AX-102973240	ENSECAG00000011565	GO:0009058	NA	GO:0016779
1594	GMPPB	AX-104863965	ENSECAG00000019354	GO:0009298	GO:0005737	GO:0016779
1595	GMIP	AX-104760381	ENSECAG00000011647	GO:0034260	GO:0005654	GO:0005096
1596	GEN1	AX-104047998	ENSECAG00000020295	GO:0000724	GO:0005813	GO:0000287
1597	GID4	AX-104803014	ENSECAG00000019123	GO:0043161	GO:0000151	GO:0061630
1598	GID8	AX-104826745	ENSECAG00000011992	GO:0008284	GO:0000151	GO:0042803
1599	GINS1	AX-103229994	ENSECAG00000026939	GO:0001833	GO:0000811	NA
1600	GINS2	AX-104870455	ENSECAG00000024215	GO:0000727	GO:0000811	NA
1601	GINS3	AX-104616640	ENSECAG00000022245	GO:1902975	GO:0000811	NA
1602	GINS4	AX-104225254	ENSECAG00000020517	GO:0000727	GO:0000811	NA
1603	GIPC1	AX-104606608	ENSECAG00000037197	GO:0006605	GO:0005829	GO:0003779
1604	GIPC2	AX-103878865	ENSECAG00000010627	NA	NA	GO:0042802
1605	GIT1	AX-104091500	ENSECAG00000008938	GO:0001957	GO:0005739	GO:0005096
1606	GIT2	AX-103550480	ENSECAG00000008399	NA	GO:0005654	GO:0005096
1607	GLE1	AX-104205718	ENSECAG00000010980	GO:0006406	GO:0005730	GO:0000822
1608	GLI1	AX-103899949	ENSECAG00000011246	GO:0001649	GO:0005634	GO:0000977
1609	GLI2	AX-104580981	ENSECAG00000008016	GO:0000122	GO:0005634	GO:0000977
1610	GLI3	AX-104084696	ENSECAG00000009281	GO:0000122	GO:0005634	GO:0000977
1611	GLI4	AX-104060444	ENSECAG00000028286	GO:0006357	NA	GO:0000978
1612	GLIPR1	AX-104091531	ENSECAG00000015687	NA	GO:0005576	NA
1613	GLIPR2	AX-103971262	ENSECAG00000012502	GO:0010634	GO:0000139	GO:0042803
1614	GLIPR1L1	AX-103037991	ENSECAG00000015592	NA	GO:0005576	NA
1615	GLIS1	AX-104485084	ENSECAG00000016349	GO:0001649	GO:0005634	GO:0000977
1616	GLIS2	AX-103997349	ENSECAG00000020639	GO:0000122	GO:0005634	GO:0000978
1617	GLIS3	AX-104763945	ENSECAG00000020544	GO:0006357	GO:0005634	GO:0000977
1618	GNAS	AX-104447559	ENSECAG00000024243	GO:0001894	GO:0005834	GO:0001664
1619	GON7	AX-104199539	ENSECAG00000000421	NA	GO:0000408	NA
1620	GPALPP1	AX-103779812	ENSECAG00000009110	NA	NA	NA
1621	GPN1	AX-105004432	ENSECAG00000009579	NA	GO:0005634	GO:0003924
1622	GPN2	AX-103833398	ENSECAG00000041580	NA	NA	GO:0005525
1623	GPN3	AX-103391103	ENSECAG00000016144	NA	GO:0032991	GO:0003924
1624	GRAMD1A	AX-103078457	ENSECAG00000016432	GO:0071397	GO:0005789	GO:0015485
1625	GRAMD1B	AX-102971710	ENSECAG00000020238	GO:0042632	GO:0005789	GO:0001786
1626	GRAMD1C	AX-103051941	ENSECAG00000018023	GO:0071397	GO:0005789	GO:0015485
1627	GRAMD2A	AX-103711309	ENSECAG00000014861	GO:0061817	GO:0016021	GO:0005546
1628	GRAMD2B	AX-104239159	ENSECAG00000017800	NA	GO:0005881	GO:0042802
1629	GRAMD4	AX-103162899	ENSECAG00000019570	GO:0006915	GO:0005739	NA
1630	GIGYF1	AX-104180376	ENSECAG00000017541	GO:0048009	GO:0005829	NA
1631	GIGYF2	AX-104812816	ENSECAG00000024246	GO:0007631	GO:0005768	GO:0070064
1632	GAB1	AX-104494052	ENSECAG00000008570	GO:0001525	GO:0005911	NA
1633	GAB2	AX-104761546	ENSECAG00000020164	GO:0006418	GO:0005737	GO:0003676
1634	GAREM1	AX-103362153	ENSECAG00000011708	GO:0007173	NA	GO:0070064
1635	GAREM2	AX-102979002	ENSECAG00000023175	NA	NA	GO:0016747
1636	GAPT	AX-103948963	ENSECAG00000006350	GO:0001782	GO:0005794	NA
1637	GRAP2	AX-103623998	ENSECAG00000019768	NA	GO:0005654	NA
1638	GREB1L	AX-104911385	ENSECAG00000019278	GO:0001656	GO:0016021	NA
1639	GCC1	AX-103189545	ENSECAG00000019925	NA	GO:0005794	NA
1640	GCC2	AX-103292206	ENSECAG00000003237	GO:0006622	GO:0005654	GO:0042802
1641	GSX1	AX-103211850	ENSECAG00000035168	GO:0006357	GO:0005634	GO:0000978
1642	GSX2	AX-104208493	ENSECAG00000013430	GO:0002087	GO:0005634	GO:0000981
1643	GSG1L	AX-103100038	ENSECAG00000018734	GO:2000311	GO:0005886	NA
1644	GSKIP	AX-103720112	ENSECAG00000008815	GO:0006469	GO:0005634	GO:0004860
1645	GTF2IRD1	AX-103628103	ENSECAG00000019745	GO:0006366	GO:0005634	GO:0000978
1646	GUF1	AX-103249257	ENSECAG00000019296	GO:0006412	GO:0005739	GO:0003924
1647	GTPBP1	AX-103436558	ENSECAG00000018027	GO:0006414	NA	GO:0003746
1648	GTPBP10	AX-104643850	ENSECAG00000017416	GO:0042254	GO:0005739	GO:0003924
1649	GTPBP2	AX-104574491	ENSECAG00000024984	GO:0006414	NA	GO:0003746
1650	GTPBP3	AX-103377341	ENSECAG00000018651	GO:0002098	GO:0005737	GO:0003924
1651	GTPBP4	AX-103801865	ENSECAG00000001700	GO:0000079	GO:0005654	GO:0003924
1652	GTPBP8	AX-104160300	ENSECAG00000012554	NA	GO:0005739	GO:0005525
1653	GEM	AX-104885365	ENSECAG00000018531	GO:0000278	GO:0005634	GO:0000287
1654	GCH1	AX-103728178	ENSECAG00000015025	GO:0006729	GO:0005737	GO:0003934
1655	GFM2	AX-103569656	ENSECAG00000006640	GO:0032543	GO:0005739	GO:0003924
1656	GAPVD1	AX-103550235	ENSECAG00000012787	GO:0006897	GO:0005829	GO:0005085
1657	GIMAP6	AX-103358835	ENSECAG00000003981	NA	GO:0005829	GO:0005525
1658	GIMAP8	AX-104927569	ENSECAG00000018802	NA	GO:0005829	GO:0005525
1659	GULP1	AX-103336482	ENSECAG00000023352	GO:0006911	NA	NA
1660	GVQW3	AX-104983286	ENSECAG00000005942	NA	NA	NA
1661	GSDMC	AX-104017363	ENSECAG00000022588	GO:0042742	GO:0005886	GO:0001786
1662	GSDMC	AX-104017363	ENSECAG00000022588	GO:0012501	GO:0005886	NA
1663	GSDMC	AX-104017363	ENSECAG00000022588	GO:0012501	GO:0005886	NA
1664	GSDMC	AX-104017363	ENSECAG00000022588	GO:0012501	GO:0005886	NA
1665	GSDMC	AX-104017363	ENSECAG00000022588	GO:0012501	GO:0005886	NA
1666	GSTP1	AX-104114878	ENSECAG00000020462	GO:0006749	NA	GO:0004364
1667	GSTT4	AX-104842257	ENSECAG00000011771	NA	NA	GO:0004364
1668	GRID2IP	AX-103836029	ENSECAG00000010225	GO:0006621	GO:0000139	GO:0046923
1669	GRPEL1	AX-104318198	ENSECAG00000009669	GO:0006457	GO:0001405	GO:0000774
1670	GRPEL2	AX-103124292	ENSECAG00000009449	GO:0006457	GO:0001405	GO:0000774
1671	GSE1	AX-103708764	ENSECAG00000022532	NA	NA	NA
1672	HLX	AX-103516483	ENSECAG00000003025	GO:0001889	GO:0005634	GO:0000981
1673	H2AC11	AX-103709112	ENSECAG00000041373	GO:0006342	GO:0000786	GO:0003677
1674	H2AC16	AX-103537584	ENSECAG00000040805	GO:0006342	GO:0000786	GO:0003677
1675	H2AC20	AX-103119421	ENSECAG00000042897	NA	GO:0000786	GO:0003677
1676	H2AC6	AX-102978819	ENSECAG00000037338	GO:0006342	GO:0000786	GO:0003677
1677	H2AJ	AX-104882842	ENSECAG00000034818	GO:0006342	GO:0000786	GO:0003677
1678	H2AX	AX-103595456	ENSECAG00000029766	GO:0000077	GO:0000781	GO:0003677
1679	H2AZ1	AX-102950891	ENSECAG00000023732	GO:0006342	GO:0000786	GO:0000978
1680	H2AZ2	AX-104685063	ENSECAG00000016692	GO:0006342	GO:0000786	GO:0003677
1681	H2BC1	AX-103947082	ENSECAG00000037283	GO:0006334	GO:0000786	GO:0003677
1682	H2BC11	AX-104689051	ENSECAG00000029553	GO:0002227	GO:0000786	GO:0001530
1683	H2BC18	AX-103618283	ENSECAG00000043399	GO:0006334	GO:0000786	GO:0003677
1684	H2BC21	AX-104257104	ENSECAG00000041067	GO:0006334	GO:0000786	GO:0003677
1685	H2BC5	AX-103384910	ENSECAG00000043250	NA	GO:0000786	GO:0003677
1686	HMX1	AX-104953023	ENSECAG00000032622	GO:0006357	GO:0005634	GO:0000977
1687	HMX3	AX-103423920	ENSECAG00000037274	GO:0006357	GO:0005634	GO:0000977
1688	HAUS1	AX-104247767	ENSECAG00000016553	GO:0007098	GO:0005737	NA
1689	HAUS2	AX-103227229	ENSECAG00000040214	GO:0007098	GO:0005813	NA
1690	HAUS3	AX-103532638	ENSECAG00000004593	GO:0007098	GO:0005654	NA
1691	HAUS5	AX-104901625	ENSECAG00000012035	GO:0007098	GO:0005813	NA
1692	HAUS6	AX-104634222	ENSECAG00000014686	GO:0000226	GO:0005829	GO:0008017
1693	HAUS8	AX-103018956	ENSECAG00000005865	GO:0007098	GO:0005737	GO:0008017
1694	HBS1L	AX-104057490	ENSECAG00000004470	GO:0006412	NA	GO:0003924
1695	HCK	AX-104537646	ENSECAG00000017707	GO:0007169	GO:0031234	GO:0004713
1696	HAX1	AX-104978750	ENSECAG00000027002	GO:0014068	GO:0005667	GO:0019966
1697	HS1BP3	AX-103669884	ENSECAG00000021502	GO:0042981	GO:0005739	GO:0035091
1698	HDDC2	AX-103100667	ENSECAG00000012184	NA	GO:0005737	GO:0002953
1699	HDDC3	AX-103394308	ENSECAG00000017200	NA	NA	GO:0008893
1700	HDGFL2	AX-104044706	ENSECAG00000028686	GO:0006357	GO:0005634	GO:0003690
1701	HDGFL3	AX-104135587	ENSECAG00000020143	GO:0007026	GO:0005654	GO:0008017
1702	HEATR1	AX-103703756	ENSECAG00000021443	GO:0000462	GO:0001650	GO:0030515
1703	HEATR3	AX-104061610	ENSECAG00000000361	GO:0006606	GO:0005737	GO:0051082
1704	HEATR4	AX-103777445	ENSECAG00000009392	NA	NA	GO:0016491
1705	HEATR5A	AX-103454061	ENSECAG00000015912	NA	NA	NA
1706	HEATR5B	AX-104489121	ENSECAG00000014737	GO:0006897	GO:0005829	NA
1707	HEATR6	AX-103675266	ENSECAG00000018925	NA	NA	NA
1708	HEATR9	AX-103715214	ENSECAG00000024894	GO:0002244	NA	NA
1709	HERC2	AX-103385833	ENSECAG00000017677	GO:0006974	GO:0005634	GO:0004842
1710	HERC3	AX-103989331	ENSECAG00000011129	NA	NA	GO:0004842
1711	HERC4	AX-103608105	ENSECAG00000015733	GO:0007283	GO:0001650	GO:0004842
1712	HERC5	AX-104274751	ENSECAG00000015395	GO:0032020	GO:0005737	GO:0042296
1713	HERC1	AX-103555723	ENSECAG00000022635	GO:0010507	NA	GO:0004842
1714	HERC6	AX-104651608	ENSECAG00000019411	NA	GO:0005654	GO:0004842
1715	HECTD1	AX-103940592	ENSECAG00000023505	GO:0001779	NA	GO:0004842
1716	HECTD2	AX-103556804	ENSECAG00000013814	NA	NA	GO:0004842
1717	HECTD3	AX-103120163	ENSECAG00000022793	GO:0043161	GO:0048471	GO:0004842
1718	HECTD4	AX-104056962	ENSECAG00000023602	NA	NA	GO:0004842
1719	HACE1	AX-103680360	ENSECAG00000015445	GO:0000209	GO:0000139	GO:0004842
1720	HECW1	AX-104250411	ENSECAG00000010537	GO:0000209	GO:0005737	GO:0004842
1721	HECW2	AX-102969279	ENSECAG00000000544	GO:0000209	GO:0005737	GO:0004842
1722	HENMT1	AX-103061577	ENSECAG00000006636	GO:0030422	GO:0005634	GO:0003723
1723	HEPACAM2	AX-104305232	ENSECAG00000019487	GO:0007098	GO:0005654	NA
1724	HERPUD2	AX-103613470	ENSECAG00000020481	GO:0007283	GO:0016021	NA
1725	HHLA1	AX-104783465	ENSECAG00000015921	NA	NA	NA
1726	HHLA2	AX-103191306	ENSECAG00000010811	GO:0001817	GO:0009897	GO:0003824
1727	HESX1	AX-104598619	ENSECAG00000007740	GO:0006357	GO:0005634	GO:0000978
1728	HEXIM1	AX-104425715	ENSECAG00000000859	GO:0000122	GO:0005654	GO:0004861
1729	HEXIM2	AX-104276285	ENSECAG00000018388	GO:0000122	GO:0005654	GO:0004861
1730	HGFAC	AX-103344046	ENSECAG00000019001	GO:0006508	GO:0005615	GO:0004252
1731	HGH1	AX-104978452	ENSECAG00000011141	NA	NA	NA
1732	HHIPL1	AX-104401005	ENSECAG00000024687	NA	GO:0016020	GO:0003824
1733	HHIPL2	AX-103023551	ENSECAG00000015848	NA	NA	GO:0003824
1734	HIC2	AX-104899676	ENSECAG00000017997	GO:0006357	GO:0005654	GO:0000978
1735	HID1	AX-104294956	ENSECAG00000019664	NA	GO:0000138	NA
1736	HIGD1A	AX-104991549	ENSECAG00000010978	GO:0043066	GO:0005739	NA
1737	HIGD1B	AX-103234539	ENSECAG00000023226	GO:0097250	GO:0005739	NA
1738	HIGD1C	AX-103388656	ENSECAG00000013371	GO:0097250	GO:0005739	NA
1739	HIRIP3	AX-103243004	ENSECAG00000014983	NA	GO:0005634	NA
1740	HIVEP1	AX-104063050	ENSECAG00000010759	GO:0006357	GO:0005634	GO:0000978
1741	HIVEP2	AX-103772183	ENSECAG00000009836	GO:0006357	GO:0005634	GO:0000978
1742	HIVEP3	AX-103262342	ENSECAG00000018490	GO:0006357	GO:0005634	GO:0000978
1743	HLF	AX-103692419	ENSECAG00000016953	GO:0006357	GO:0005634	GO:0000978
1744	HMGXB3	AX-103108108	ENSECAG00000015743	NA	GO:0005634	GO:0003677
1745	HMGXB4	AX-103663039	ENSECAG00000023930	NA	GO:0005634	GO:0003677
1746	HBP1	AX-103652862	ENSECAG00000020969	GO:0006355	GO:0005634	GO:0000978
1747	HNF1A	AX-104681125	ENSECAG00000019954	GO:0001824	GO:0001750	GO:0000978
1748	HNF1B	AX-104261973	ENSECAG00000015854	GO:0000122	GO:0005634	GO:0000978
1749	HORMAD1	AX-104924522	ENSECAG00000011731	GO:0001824	GO:0000795	NA
1750	HORMAD2	AX-103859795	ENSECAG00000015457	GO:0051177	GO:0000795	NA
1751	HPS1	AX-103378493	ENSECAG00000000393	GO:0016192	GO:0031085	GO:0005085
1752	HPS3	AX-103020328	ENSECAG00000008073	GO:0006996	GO:0005737	NA
1753	HPS4	AX-103355679	ENSECAG00000016672	GO:0006605	GO:0005765	GO:0005085
1754	HPS5	AX-104826817	ENSECAG00000015720	GO:0006996	GO:0031084	NA
1755	HPS6	AX-103890816	ENSECAG00000004595	GO:0006996	GO:0005765	GO:0030742
1756	HR	AX-104973030	ENSECAG00000010917	GO:0006357	GO:0000118	GO:0003712
1757	HRAS	AX-104727766	ENSECAG00000008473	GO:0007165	GO:0005654	GO:0003924
1758	HSPBAP1	AX-103328627	ENSECAG00000024770	NA	NA	GO:0016706
1759	HUS1	AX-104535549	ENSECAG00000013845	GO:0000077	GO:0005730	NA
1760	HYDIN	AX-105003782	ENSECAG00000012360	NA	GO:0005737	NA
1761	HYLS1	AX-103674326	ENSECAG00000006921	GO:0060271	GO:0005634	NA
1762	HEMK1	AX-104887832	ENSECAG00000017136	NA	NA	GO:0003676
1763	CHPF2	AX-104273529	ENSECAG00000015899	GO:0030206	GO:0016021	GO:0008376
1764	CHPF2	AX-104273529	ENSECAG00000015899	NA	GO:0016021	GO:0008376
1765	CHPF2	AX-104273529	ENSECAG00000015899	NA	GO:0016021	GO:0008376
1766	HJURP	AX-103269019	ENSECAG00000010053	GO:0007059	GO:0000776	GO:0003677
1767	HSCB	AX-103451278	ENSECAG00000021317	GO:0044571	GO:0005654	GO:0001671
1768	HTRA1	AX-104609435	ENSECAG00000009990	GO:0001890	GO:0005576	GO:0004252
1769	HTRA2	AX-104313156	ENSECAG00000000517	GO:0007005	GO:0000785	GO:0004252
1770	HTRA3	AX-104534156	ENSECAG00000000727	GO:0030512	GO:0005576	GO:0004252
1771	HTRA4	AX-104466328	ENSECAG00000012377	NA	GO:0005576	GO:0004252
1772	IDNK	AX-104075574	ENSECAG00000018284	GO:0046177	NA	GO:0005524
1773	IFI30	AX-104729556	ENSECAG00000013896	GO:0019886	GO:0005764	GO:0016491
1774	IGFLR1	AX-103450343	ENSECAG00000017838	NA	GO:0005886	NA
1775	IKZF1	AX-103561949	ENSECAG00000018339	GO:0006357	GO:0005654	GO:0000978
1776	IKZF3	AX-102955910	ENSECAG00000007441	GO:0006357	GO:0005654	GO:0000978
1777	IKZF4	AX-104532122	ENSECAG00000024175	GO:0006357	NA	GO:0000978
1778	IKZF5	AX-104703920	ENSECAG00000006987	GO:0006357	GO:0032991	GO:0000978
1779	IKBIP	AX-103247268	ENSECAG00000024371	NA	GO:0005783	NA
1780	ITK	AX-104130811	ENSECAG00000009530	GO:0001819	GO:0005634	GO:0004713
1781	ILKAP	AX-103824786	ENSECAG00000024661	GO:0006470	GO:0005634	GO:0004722
1782	IMP3	AX-104173449	ENSECAG00000015786	GO:0006364	GO:0005654	GO:0019843
1783	IMP4	AX-104425691	ENSECAG00000009529	GO:0006364	GO:0001650	GO:0030515
1784	INO80	AX-103366083	ENSECAG00000023057	GO:0000070	GO:0005829	GO:0003677
1785	INO80C	AX-104347189	ENSECAG00000020722	GO:0006338	GO:0031011	NA
1786	INO80D	AX-103876967	ENSECAG00000015076	NA	GO:0005634	NA
1787	INSC	AX-104966111	ENSECAG00000009559	GO:0000132	GO:0005886	GO:0008093
1788	INSM1	AX-104575453	ENSECAG00000037552	GO:0000122	GO:0005634	GO:0000978
1789	INSM2	AX-104540092	ENSECAG00000034097	GO:0000122	GO:0005634	GO:0000978
1790	INIP	AX-103204727	ENSECAG00000008524	GO:0006281	GO:0005654	NA
1791	IQSEC1	AX-103959309	ENSECAG00000023717	GO:0030036	GO:0005730	GO:0005085
1792	IQSEC3	AX-103417884	ENSECAG00000013807	GO:0030036	GO:0005654	GO:0005085
1793	IQUB	AX-104274663	ENSECAG00000005249	GO:0007224	GO:0001669	NA
1794	IQCB1	AX-104887912	ENSECAG00000019106	GO:0045494	GO:0001750	GO:0005516
1795	IQCC	AX-104545816	ENSECAG00000015656	NA	NA	NA
1796	IQCD	AX-104969019	ENSECAG00000009388	NA	GO:0005737	NA
1797	IQCE	AX-103018681	ENSECAG00000021768	GO:0035108	NA	NA
1798	IQCF1	AX-103056494	ENSECAG00000008903	NA	GO:0001669	GO:0005516
1799	IQCF2	AX-103274609	ENSECAG00000041335	NA	NA	NA
1800	IQCF6	AX-103173099	ENSECAG00000030492	NA	NA	GO:0005516
1801	IQCG	AX-103818955	ENSECAG00000008619	GO:0007288	GO:0002177	GO:0005516
1802	IQGAP1	AX-104426923	ENSECAG00000023879	GO:0001817	GO:0001726	GO:0000978
1803	IQGAP2	AX-103082525	ENSECAG00000004274	GO:0007165	GO:0005737	GO:0005096
1804	IQGAP3	AX-103245379	ENSECAG00000020111	GO:0000082	GO:0005737	GO:0005096
1805	IQCH	AX-103218653	ENSECAG00000007674	NA	NA	NA
1806	IQCM	AX-103409850	ENSECAG00000033875	NA	NA	NA
1807	IQCA1L	AX-103014819	ENSECAG00000009491	NA	NA	GO:0005524
1808	IQCA1	AX-103896231	ENSECAG00000009419	NA	NA	GO:0005524
1809	ISG15	AX-104855847	ENSECAG00000001324	GO:0007229	GO:0005576	GO:0005178
1810	ISL1	AX-104179642	ENSECAG00000002264	GO:0000122	GO:0005634	GO:0000981
1811	ISL2	AX-104938649	ENSECAG00000009523	GO:0006357	GO:0005634	GO:0000981
1812	IST1	AX-103396280	ENSECAG00000022855	GO:0008104	GO:0000785	GO:0044877
1813	ITPRID1	AX-104011217	ENSECAG00000021252	NA	NA	GO:0005102
1814	ITPRID2	AX-104566636	ENSECAG00000012220	NA	GO:0005654	GO:0003779
1815	ITPRIPL1	AX-103183315	ENSECAG00000042614	NA	GO:0016021	NA
1816	ITPRIPL2	AX-103604188	ENSECAG00000029549	NA	GO:0016021	NA
1817	IZUMO2	AX-104389023	ENSECAG00000034333	NA	GO:0016021	NA
1818	IZUMO3	AX-104176895	ENSECAG00000014102	NA	GO:0016021	GO:0042803
1819	IZUMO4	AX-104132365	ENSECAG00000009516	NA	NA	NA
1820	IZUMO1R	AX-104191740	ENSECAG00000007254	NA	NA	GO:0038023
1821	IGLON5	AX-103507263	ENSECAG00000015708	NA	NA	NA
1822	INAFM2	AX-103693620	ENSECAG00000030821	NA	GO:0016021	GO:0005246
1823	JAZF1	AX-103741412	ENSECAG00000016817	GO:0000122	GO:0001650	GO:0003714
1824	JKAMP	AX-103504020	ENSECAG00000026924	GO:0006986	GO:0016021	GO:0031625
1825	JRKL	AX-103185695	ENSECAG00000001856	NA	GO:0005634	GO:0003677
1826	JAK1	AX-103632495	ENSECAG00000018673	GO:0007259	GO:0005634	GO:0004714
1827	JAK2	AX-102979708	ENSECAG00000009119	GO:0007260	GO:0005654	GO:0004714
1828	JAK3	AX-103490689	ENSECAG00000018212	GO:0007260	GO:0005856	GO:0004714
1829	JAKMIP3	AX-103681956	ENSECAG00000015234	NA	NA	GO:0008017
1830	JOSD1	AX-104440197	ENSECAG00000015546	GO:0016579	NA	GO:0004843
1831	JOSD2	AX-103319453	ENSECAG00000038367	GO:0016579	NA	GO:0004843
1832	JRK	AX-104169707	ENSECAG00000006063	GO:0090263	GO:0005634	GO:0003677
1833	JDP2	AX-103911964	ENSECAG00000034290	GO:0006357	GO:0005634	GO:0000978
1834	JUN	AX-104452603	ENSECAG00000024055	GO:0001525	GO:0000791	GO:0000978
1835	JUNB	AX-102972204	ENSECAG00000003816	GO:0001570	GO:0005654	GO:0000978
1836	JUND	AX-104209738	ENSECAG00000038226	GO:0002076	GO:0005654	GO:0000978
1837	JPT1	AX-104105240	ENSECAG00000018943	NA	GO:0005634	NA
1838	JPT2	AX-103596370	ENSECAG00000026941	NA	GO:0005634	NA
1839	KANSL1L	AX-104817025	ENSECAG00000000018	NA	GO:0000123	GO:0035035
1840	KANSL1	AX-103960395	ENSECAG00000017531	GO:0043981	GO:0000123	NA
1841	KANSL2	AX-103676043	ENSECAG00000013540	GO:0043981	GO:0005829	NA
1842	KANSL3	AX-104189638	ENSECAG00000013251	GO:0043981	GO:0000123	NA
1843	KDELR1	AX-103428344	ENSECAG00000012699	GO:0006621	GO:0000139	GO:0005046
1844	KDELR3	AX-103027980	ENSECAG00000024520	GO:0006621	GO:0000139	GO:0046923
1845	KHDRBS1	AX-103892322	ENSECAG00000019346	GO:0000122	GO:0005634	GO:0003723
1846	KHDRBS2	AX-104232334	ENSECAG00000021541	GO:0000381	GO:0005634	GO:0003723
1847	KHDRBS3	AX-104837179	ENSECAG00000010194	GO:0000381	GO:0005634	GO:0003723
1848	KHNYN	AX-103461784	ENSECAG00000021451	GO:0090502	GO:0005634	GO:0003729
1849	KHDC4	AX-104038603	ENSECAG00000011569	GO:0006376	GO:0005634	GO:0003723
1850	KHSRP	AX-104584285	ENSECAG00000018305	GO:0006355	GO:0005634	GO:0003729
1851	KIAA0040	AX-104721007	ENSECAG00000027749	NA	GO:0016021	NA
1852	KIAA0100	AX-103961857	ENSECAG00000017711	NA	GO:0016021	NA
1853	KIAA0232	AX-104747063	ENSECAG00000024031	NA	NA	NA
1854	KIAA0319L	AX-104790182	ENSECAG00000012927	NA	GO:0005730	NA
1855	KIAA0319	AX-103254830	ENSECAG00000024068	GO:0001764	GO:0005769	NA
1856	KIAA0408	AX-103756859	ENSECAG00000023763	NA	NA	NA
1857	KIAA0513	AX-104478368	ENSECAG00000015676	NA	NA	NA
1858	KIAA0586	AX-103060523	ENSECAG00000017695	GO:0007224	GO:0005813	NA
1859	KIAA0753	AX-103713330	ENSECAG00000025021	GO:0007099	GO:0005829	NA
1860	KIAA0930	AX-103548037	ENSECAG00000023036	NA	NA	NA
1861	KIAA1109	AX-104239375	ENSECAG00000017899	GO:0048488	GO:0016021	NA
1862	KIAA1143	AX-103722718	ENSECAG00000024783	NA	NA	NA
1863	KIAA1191	AX-103695316	ENSECAG00000003238	NA	GO:0005737	NA
1864	KIAA1217	AX-104336888	ENSECAG00000000015	GO:0048706	GO:0005737	GO:0030234
1865	KIAA1328	AX-103551007	ENSECAG00000007375	NA	NA	NA
1866	KIAA1522	AX-103376598	ENSECAG00000020557	GO:0030154	GO:0016021	NA
1867	KIAA1549L	AX-104994422	ENSECAG00000018779	NA	GO:0016021	NA
1868	KIAA1549	AX-104049426	ENSECAG00000011659	NA	GO:0016021	NA
1869	KIAA1614	AX-103577249	ENSECAG00000008510	GO:0007098	GO:0005634	GO:0005080
1870	KIAA1671	AX-104307861	ENSECAG00000007211	NA	NA	NA
1871	KIAA1755	AX-104678219	ENSECAG00000017454	NA	NA	NA
1872	KIAA1958	AX-103045347	ENSECAG00000007934	NA	NA	NA
1873	KIAA2012	AX-103680061	ENSECAG00000024325	NA	NA	NA
1874	KIAA2013	AX-104050839	ENSECAG00000014083	NA	GO:0016021	NA
1875	KIAA2026	AX-104990860	ENSECAG00000006216	NA	NA	NA
1876	KITLG	AX-103849046	ENSECAG00000000152	GO:0001755	GO:0005576	GO:0005125
1877	KIT	AX-104270981	ENSECAG00000012032	GO:0000187	GO:0001650	GO:0002020
1878	KLF10	AX-103492789	ENSECAG00000013153	GO:0006357	GO:0005634	GO:0000978
1879	KLF11	AX-103306564	ENSECAG00000015820	GO:0000083	GO:0005829	GO:0000978
1880	KLF12	AX-103112765	ENSECAG00000013391	GO:0006357	GO:0005654	GO:0000978
1881	KLF14	AX-103707833	ENSECAG00000035765	GO:0006357	NA	GO:0000978
1882	KLF15	AX-104027827	ENSECAG00000021092	GO:0001678	GO:0016607	GO:0000978
1883	KLF16	AX-103813623	ENSECAG00000034102	GO:0006357	NA	GO:0000978
1884	KLF17	AX-104527076	ENSECAG00000002073	GO:0006357	NA	GO:0000978
1885	KLF2	AX-103776854	ENSECAG00000036534	GO:0000122	GO:0000785	GO:0000978
1886	KLF3	AX-104503299	ENSECAG00000021855	GO:0000122	GO:0005654	GO:0000978
1887	KLF4	AX-104631568	ENSECAG00000010613	GO:0000122	GO:0000785	GO:0000978
1888	KLF5	AX-104991336	ENSECAG00000010546	GO:0000122	GO:0005654	GO:0000978
1889	KLF6	AX-103855059	ENSECAG00000023417	GO:0006357	GO:0001650	GO:0000978
1890	KLF7	AX-103564442	ENSECAG00000012215	GO:0000122	GO:0005654	GO:0000978
1891	KLF9	AX-102980666	ENSECAG00000024925	GO:0006357	GO:0005654	GO:0000978
1892	KANK1	AX-103902386	ENSECAG00000016219	GO:0008283	GO:0005737	GO:0008013
1893	KANK2	AX-103143163	ENSECAG00000016820	GO:0000122	GO:0005737	NA
1894	KANK3	AX-103554325	ENSECAG00000017445	GO:0030837	GO:0005737	NA
1895	KANK4	AX-104288717	ENSECAG00000012602	GO:0030837	GO:0005737	NA
1896	KRBA1	AX-104418913	ENSECAG00000014807	GO:0006355	NA	NA
1897	KRBA2	AX-104703658	ENSECAG00000015738	GO:0006355	NA	GO:0003676
1898	KRAS	AX-104955690	ENSECAG00000019522	GO:0007165	GO:0005886	GO:0003924
1899	KRI1	AX-102954950	ENSECAG00000011767	GO:0000447	GO:0005730	NA
1900	KRIT1	AX-104373120	ENSECAG00000016850	GO:0016525	GO:0005737	NA
1901	KRR1	AX-102976413	ENSECAG00000017498	GO:0006364	GO:0005654	GO:0003723
1902	KAZALD1	AX-103696779	ENSECAG00000013608	GO:0001558	GO:0005576	GO:0005520
1903	KEL	AX-103513431	ENSECAG00000010525	GO:0006874	GO:0005654	GO:0004222
1904	KISS1	AX-103365279	ENSECAG00000007327	GO:0007186	GO:0043005	GO:0031773
1905	KAAG1	AX-103644205	ENSECAG00000040125	NA	NA	NA
1906	KIN	AX-103011890	ENSECAG00000013570	GO:0006260	GO:0005634	GO:0003690
1907	KLF13	AX-103556714	ENSECAG00000029677	GO:0006357	NA	GO:0000978
1908	KXD1	AX-104964467	ENSECAG00000020539	GO:0032418	GO:0005765	NA
1909	L2HGDH	AX-103004432	ENSECAG00000020354	GO:0044267	GO:0005739	GO:0003973
1910	L3MBTL2	AX-104487991	ENSECAG00000010476	GO:0006325	GO:0005634	GO:0003682
1911	L3MBTL3	AX-104177824	ENSECAG00000006343	GO:0006325	GO:0005634	GO:0003682
1912	LARGE1	AX-104982347	ENSECAG00000020560	GO:0035269	GO:0005794	GO:0015020
1913	LARGE2	AX-103828704	ENSECAG00000014596	GO:0035269	NA	GO:0016757
1914	LBHD1	AX-104473360	ENSECAG00000040586	NA	NA	NA
1915	LBHD2	AX-103760426	ENSECAG00000039552	NA	NA	NA
1916	LBH	AX-104235564	ENSECAG00000000512	GO:0033147	GO:0005634	NA
1917	LCK	AX-103237859	ENSECAG00000023256	GO:0006882	GO:0000242	GO:0001784
1918	LRP1	AX-103525291	ENSECAG00000012166	GO:0006897	GO:0005769	GO:0005509
1919	LRP10	AX-104715589	ENSECAG00000022955	GO:0006629	GO:0016021	GO:0005041
1920	LRP11	AX-104566873	ENSECAG00000026818	GO:0009408	GO:0016020	GO:0051219
1921	LRP12	AX-103949861	ENSECAG00000016556	GO:0001764	GO:0005887	NA
1922	LRP1B	AX-103480836	ENSECAG00000012212	GO:0006897	GO:0016021	GO:0005509
1923	LRP2	AX-103408849	ENSECAG00000000435	GO:0001822	GO:0005768	GO:0005509
1924	LRP3	AX-103721157	ENSECAG00000010409	GO:0010628	GO:0016021	NA
1925	LRP4	AX-103094084	ENSECAG00000023663	GO:0001822	GO:0005886	GO:0005509
1926	LRP5	AX-104562344	ENSECAG00000013180	GO:0001702	GO:0005886	GO:0015026
1927	LRP6	AX-104234805	ENSECAG00000007129	GO:0001843	GO:0005769	GO:0005041
1928	LRP8	AX-103341618	ENSECAG00000007244	GO:0006897	GO:0005615	GO:0001540
1929	LRPAP1	AX-104116583	ENSECAG00000014825	GO:0002091	GO:0005768	GO:0008201
1930	LEMD1	AX-104634067	ENSECAG00000040585	NA	GO:0016021	NA
1931	LEMD3	AX-104981843	ENSECAG00000033965	GO:0006997	GO:0005637	GO:0003676
1932	LEMD2	AX-103568885	ENSECAG00000012707	GO:0006998	GO:0000785	GO:0031490
1933	LEO1	AX-104144390	ENSECAG00000014898	GO:0001711	GO:0001650	GO:1990269
1934	LETMD1	AX-104851854	ENSECAG00000014209	NA	GO:0005654	GO:0043022
1935	LFNG	AX-104390720	ENSECAG00000032051	GO:0007389	GO:0016021	GO:0008375
1936	LHFPL2	AX-103684832	ENSECAG00000021890	GO:0046545	GO:0016020	NA
1937	LHFPL3	AX-104912085	ENSECAG00000016310	GO:0007605	GO:0005886	NA
1938	LHFPL4	AX-104271031	ENSECAG00000038489	GO:0007605	GO:0005886	GO:0050811
1939	LHFPL5	AX-104081337	ENSECAG00000014034	GO:0007605	GO:0005886	NA
1940	LIF	AX-104020950	ENSECAG00000030554	GO:0001974	GO:0005615	GO:0005125
1941	LIFR	AX-104391936	ENSECAG00000020208	GO:0008284	GO:0009897	GO:0004896
1942	LASP1	AX-103530385	ENSECAG00000017325	GO:0006811	GO:0005856	GO:0003779
1943	LIMCH1	AX-103608227	ENSECAG00000013348	GO:0031032	GO:0001725	GO:0003779
1944	LMCD1	AX-104390387	ENSECAG00000010791	GO:0000122	GO:0005634	GO:0003714
1945	LMO7	AX-104328168	ENSECAG00000009616	GO:0023051	GO:0005635	GO:0046872
1946	LIMA1	AX-104869338	ENSECAG00000011991	GO:0016477	GO:0001725	GO:0003785
1947	LDB2	AX-103034126	ENSECAG00000008556	GO:0000122	GO:0005634	GO:0003712
1948	LDB3	AX-102969923	ENSECAG00000024538	GO:0007507	GO:0001725	GO:0003779
1949	LIMD1	AX-102993501	ENSECAG00000024189	GO:0001666	GO:0000932	GO:0003714
1950	LIMD2	AX-103741462	ENSECAG00000007960	NA	GO:0005654	GO:0046872
1951	LPP	AX-103379643	ENSECAG00000014723	GO:0098609	GO:0001725	NA
1952	LIMK1	AX-103397961	ENSECAG00000012497	GO:0045773	GO:0005829	GO:0005524
1953	LIMK2	AX-103726881	ENSECAG00000009570	GO:0001934	GO:0005634	GO:0004674
1954	LMO1	AX-103692121	ENSECAG00000020254	GO:0000122	GO:0005634	GO:0046872
1955	LMO2	AX-103003469	ENSECAG00000007061	GO:0045944	GO:0005667	GO:0001221
1956	LMO3	AX-104977787	ENSECAG00000020777	GO:0035360	GO:0005737	GO:0046872
1957	LMO4	AX-104033612	ENSECAG00000025150	GO:0001843	GO:0031252	GO:0046872
1958	LHX1	AX-104672662	ENSECAG00000001597	GO:0001658	GO:0005634	GO:0000977
1959	LHX2	AX-103559096	ENSECAG00000009405	GO:0001843	GO:0005634	GO:0000978
1960	LHX3	AX-104176369	ENSECAG00000021983	GO:0001890	GO:0005634	GO:0000977
1961	LHX4	AX-104767614	ENSECAG00000000218	GO:0001890	GO:0005634	GO:0000977
1962	LHX5	AX-104618131	ENSECAG00000016915	GO:0006357	GO:0005634	GO:0000977
1963	LHX6	AX-104270859	ENSECAG00000024502	GO:0006357	GO:0005634	GO:0000977
1964	LHX8	AX-104378607	ENSECAG00000004881	GO:0006357	GO:0001674	GO:0000977
1965	LHX9	AX-104329963	ENSECAG00000008579	GO:0006357	GO:0005634	GO:0000977
1966	LMX1A	AX-103342946	ENSECAG00000009132	GO:0001558	GO:0005634	GO:0000977
1967	LMX1B	AX-103323459	ENSECAG00000029610	GO:0006357	GO:0005634	GO:0000977
1968	LIMS1	AX-104103276	ENSECAG00000017490	GO:0045216	GO:0005737	GO:0046872
1969	LIMS2	AX-103544449	ENSECAG00000016753	GO:0043066	GO:0005737	GO:0046872
1970	L1TD1	AX-103451040	ENSECAG00000013248	GO:0032197	GO:0043231	GO:0003727
1971	LITAFD	AX-104833221	ENSECAG00000042305	NA	GO:0005765	GO:0046872
1972	LLGL1	AX-104586620	ENSECAG00000017646	GO:0006887	GO:0005737	GO:0005096
1973	LLGL2	AX-103039162	ENSECAG00000008614	GO:0006887	GO:0005737	GO:0005096
1974	LLPH	AX-104319120	ENSECAG00000005815	GO:0060999	GO:0005694	GO:0001099
1975	LMBRD1	AX-103834265	ENSECAG00000018412	GO:0007369	GO:0005765	GO:0005158
1976	LMBRD2	AX-103351833	ENSECAG00000019855	GO:0071875	GO:0016020	NA
1977	LONRF1	AX-104903583	ENSECAG00000012693	NA	NA	GO:0046872
1978	LRBA	AX-103304841	ENSECAG00000010768	GO:0008104	GO:0005829	GO:0019901
1979	LRATD1	AX-103442415	ENSECAG00000007849	GO:0000902	NA	NA
1980	LRATD2	AX-104460161	ENSECAG00000021976	NA	GO:0005737	NA
1981	LRP2BP	AX-104441737	ENSECAG00000010868	NA	NA	NA
1982	LRRFIP1	AX-103502653	ENSECAG00000016447	GO:0006355	NA	GO:0000978
1983	LRRFIP2	AX-103275251	ENSECAG00000021270	GO:0006355	NA	GO:0030275
1984	LRRN4CL	AX-104080895	ENSECAG00000005381	NA	GO:0016021	NA
1985	LSM14B	AX-104297111	ENSECAG00000010659	NA	NA	GO:0003729
1986	LSM1	AX-103556008	ENSECAG00000010461	GO:0000290	GO:0000932	GO:0000339
1987	LSM10	AX-103872173	ENSECAG00000005071	GO:1900087	GO:0005683	GO:0071208
1988	LSM11	AX-104434352	ENSECAG00000039005	GO:0006398	GO:0005683	GO:0071209
1989	LSM12	AX-104497010	ENSECAG00000009071	NA	NA	NA
1990	LSM14A	AX-103822928	ENSECAG00000016281	GO:0017148	GO:0000932	GO:0003690
1991	LSM2	AX-104176975	ENSECAG00000018791	GO:0000244	GO:0000932	GO:0003723
1992	LSM3	AX-104758735	ENSECAG00000007803	GO:0000398	GO:0000932	GO:0003723
1993	LSM4	AX-103177502	ENSECAG00000010141	GO:0000387	GO:0000932	GO:0003723
1994	LSM6	AX-104681191	ENSECAG00000021036	GO:0000398	GO:0000932	GO:0003723
1995	LSM7	AX-103448269	ENSECAG00000001440	GO:0000398	GO:0005688	NA
1996	LSM8	AX-103113268	ENSECAG00000024025	GO:0000398	GO:0005688	GO:0003723
1997	LTO1	AX-103436984	ENSECAG00000020265	GO:0000723	NA	NA
1998	LUC7L3	AX-104391140	ENSECAG00000012760	GO:0006376	GO:0005685	GO:0003729
1999	LUC7L	AX-104036715	ENSECAG00000000792	GO:0006376	GO:0005685	GO:0003729
[truncated: 2,033 more rows]
