# Supplementary material for: Genome-Wide Single-Nucleotide Polymorphism-Based Genomic Diversity and Runs of Homozygosity for Selection Signatures in Equine Breeds
Source: Genes (Basel). 2023 Aug 14;14(8):1623. doi: 10.3390/genes14081623 (PMC10454598; doi:10.3390/genes14081623)
Supplement: Supplementary file 1 [file genes-14-01623-s001.zip › Supplementary_Sheet S3.xlsx]

## Sheet: Sheet2
S.No.	Pathway Name	Count	Count Percentage	PValue	Fold Enrichment	FDR
1	Metabolic pathways	1410	7.22595	3.14529e-17	1.23047	1.25135e-07
2	Spinocerebellar ataxia	137	0.702096	1.49863e-09	1.22305	1.25135e-07
3	MAPK signaling pathway	277	1.41957	5.07473e-09	1.15401	2.1187e-07
4	PI3K-Akt signaling pathway	324	1.66043	7.39335e-09	1.14069	2.46938e-07
5	Pathways in cancer	495	2.53677	1.3414e-08	1.11071	3.33494e-07
6	Pathways of neurodegeneration - multiple diseases	428	2.19341	1.55018e-08	1.11909	3.33494e-07
7	Axon guidance	174	0.891713	1.59757e-08	1.18836	3.33494e-07
8	Focal adhesion	191	0.978835	3.55488e-08	1.17595	6.59627e-07
9	Oxytocin signaling pathway	145	0.743094	1.77605e-07	1.19227	2.96601e-06
10	Parathyroid hormone synthesis, secretion and action	103	0.527853	1.9692e-07	1.22602	2.9896e-06
11	Cholinergic synapse	110	0.563727	2.90596e-07	1.21665	3.73304e-06
12	Glutamatergic synapse	110	0.563727	2.90596e-07	1.21665	3.73304e-06
13	Breast cancer	141	0.722595	3.55396e-07	1.19072	4.23937e-06
14	Growth hormone synthesis, secretion and action	116	0.594475	4.62452e-07	1.20817	5.14864e-06
15	Alzheimer disease	342	1.75268	1.06052e-06	1.11604	9.88692e-06
16	Cushing syndrome	149	0.763594	1.06566e-06	1.17864	9.88692e-06
17	Hippo signaling pathway	149	0.763594	1.06566e-06	1.17864	9.88692e-06
18	AMPK signaling pathway	115	0.589351	2.34029e-06	1.19775	2.057e-05
19	Insulin resistance	105	0.538103	3.45955e-06	1.20396	2.81195e-05
20	Wnt signaling pathway	155	0.794342	3.61352e-06	1.16701	2.81195e-05
21	Gap junction	88	0.450981	3.70437e-06	1.22206	2.81195e-05
22	Endocrine resistance	93	0.476605	7.12731e-06	1.21077	5.17505e-05
23	Regulation of actin cytoskeleton	211	1.08133	8.86354e-06	1.1367	6.16754e-05
24	Vascular smooth muscle contraction	128	0.655973	1.02949e-05	1.17631	6.877e-05
25	mTOR signaling pathway	147	0.753344	1.21927e-05	1.16282	7.83147e-05
26	Gastric cancer	140	0.71747	1.30216e-05	1.16651	8.05407e-05
27	Salmonella infection	236	1.20945	1.45453e-05	1.1258	8.67526e-05
28	Inflammatory mediator regulation of TRP channels	104	0.532978	1.58936e-05	1.1925	9.15254e-05
29	Dopaminergic synapse	124	0.635474	1.94595e-05	1.17408	0.000108324
30	Chemokine signaling pathway	174	0.891713	2.2745e-05	1.14458	0.000122529
31	EGFR tyrosine kinase inhibitor resistance	78	0.399734	2.50462e-05	1.21858	0.00013014
32	Longevity regulating pathway	86	0.440732	2.57163e-05	1.2077	0.00013014
33	Platelet activation	121	0.620099	3.11978e-05	1.17232	0.000148858
34	Cell cycle	121	0.620099	3.11978e-05	1.17232	0.000148858
35	Signaling pathways regulating pluripotency of stem cells	134	0.686722	3.22688e-05	1.16304	0.000149691
36	Protein processing in endoplasmic reticulum	159	0.814841	3.33641e-05	1.14869	0.000150509
37	Endocytosis	240	1.22995	3.42475e-05	1.11925	0.000150509
38	Biosynthesis of cofactors	139	0.712346	3.98456e-05	1.15817	0.000170621
39	cAMP signaling pathway	204	1.04546	4.48114e-05	1.12816	0.000187087
40	Adrenergic signaling in cardiomyocytes	137	0.702096	5.32874e-05	1.15694	0.000217049
41	Huntington disease	268	1.37344	5.77663e-05	1.10912	0.00022969
42	Circadian entrainment	95	0.486855	7.28318e-05	1.18734	0.000282858
43	cGMP-PKG signaling pathway	154	0.789217	0.000147253	1.1389	0.000558892
44	Proteoglycans in cancer	187	0.958335	0.000176097	1.12364	0.000653514
45	RNA degradation	75	0.384359	0.000183654	1.20176	0.000660495
46	Prion disease	241	1.23507	0.000185888	1.10739	0.000660495
47	GnRH signaling pathway	89	0.456106	0.000195752	1.18335	0.000667153
48	TGF-beta signaling pathway	89	0.456106	0.000195752	1.18335	0.000667153
49	Insulin signaling pathway	127	0.650848	0.000220142	1.1502	0.000735273
50	Notch signaling pathway	58	0.297238	0.00022744	1.22865	0.000738115
51	ErbB signaling pathway	81	0.415108	0.000229832	1.19101	0.000738115
52	PPAR signaling pathway	73	0.37411	0.000260569	1.20049	0.000805833
53	Thyroid hormone signaling pathway	113	0.579101	0.000276604	1.15763	0.000839869
54	Non-alcoholic fatty liver disease	143	0.732845	0.000286477	1.13838	0.000854314
55	ECM-receptor interaction	86	0.440732	0.000318128	1.18116	0.000932058
56	Apelin signaling pathway	130	0.666223	0.000333635	1.14421	0.00095793
57	Hepatocellular carcinoma	159	0.814841	0.00033843	1.12911	0.00095793
58	Relaxin signaling pathway	123	0.630349	0.00038157	1.14723	0.00106204
59	Non-small cell lung cancer	70	0.358735	0.000438178	1.19847	0.0011996
60	IL-17 signaling pathway	90	0.461231	0.000485777	1.17171	0.0012877
61	Aldosterone synthesis and secretion	90	0.461231	0.000485777	1.17171	0.0012877
62	Fc gamma R-mediated phagocytosis	89	0.456106	0.000566317	1.17089	0.001455
63	Morphine addiction	89	0.456106	0.000566317	1.17089	0.001455
64	Synaptic vesicle cycle	75	0.384359	0.000621967	1.18655	0.00157377
65	C-type lectin receptor signaling pathway	101	0.517604	0.000632587	1.1581	0.00157675
66	Neurotrophin signaling pathway	113	0.579101	0.000655457	1.14822	0.00160972
67	Amyotrophic lateral sclerosis	324	1.66043	0.000692566	1.08274	0.00167621
68	Sphingolipid signaling pathway	112	0.573976	0.000751051	1.14738	0.00179179
69	Small cell lung cancer	87	0.445857	0.00076793	1.16919	0.00180626
70	Tight junction	163	0.835341	0.000791439	1.11935	0.0018357
71	Arrhythmogenic right ventricular cardiomyopathy	73	0.37411	0.000861651	1.1849	0.00197117
72	Lipid and atherosclerosis	194	0.994209	0.000913727	1.10715	0.00206206
73	Gastric acid secretion	72	0.368985	0.00101298	1.18405	0.00225557
74	Estrogen signaling pathway	127	0.650848	0.00105205	1.13377	0.00231175
75	Prostate cancer	91	0.466356	0.00108842	1.16056	0.00233034
76	Glycerophospholipid metabolism	91	0.466356	0.00108842	1.16056	0.00233034
77	Parkinson disease	232	1.18895	0.00128791	1.09419	0.00272255
78	Ras signaling pathway	221	1.13258	0.00138882	1.09608	0.00289916
79	Melanogenesis	95	0.486855	0.0014783	1.15275	0.00304786
80	Calcium signaling pathway	215	1.10183	0.00151091	1.09679	0.00307711
81	Melanoma	69	0.35361	0.00163781	1.18135	0.00329535
82	Cortisol synthesis and secretion	62	0.317737	0.00169638	1.19214	0.00333289
83	GnRH secretion	62	0.317737	0.00169638	1.19214	0.00333289
84	Fluid shear stress and atherosclerosis	134	0.686722	0.00176668	1.12401	0.00342843
85	Rap1 signaling pathway	203	1.04033	0.00178607	1.09833	0.00342843
86	TNF signaling pathway	105	0.538103	0.00190711	1.14115	0.0036008
87	Adherens junction	68	0.348486	0.00191899	1.18039	0.0036008
88	Basal cell carcinoma	61	0.312612	0.00200176	1.19124	0.00371439
89	Hepatitis B	149	0.763594	0.00207161	1.11512	0.0037633
90	Chronic myeloid leukemia	74	0.379234	0.00207532	1.17073	0.0037633
91	Purine metabolism	127	0.650848	0.00209573	1.12573	0.0037633
92	Insulin secretion	80	0.409983	0.00217389	1.16263	0.00386213
93	Adipocytokine signaling pathway	67	0.343361	0.00224643	1.17942	0.00394899
94	T cell receptor signaling pathway	97	0.497104	0.00252927	1.14371	0.00439987
95	Hypertrophic cardiomyopathy	85	0.435607	0.00255936	1.15473	0.00440631
96	Thermogenesis	204	1.04546	0.00264386	1.09427	0.00450535
97	Proteasome	44	0.225491	0.00317493	1.22206	0.00535568
98	Glioma	71	0.36386	0.00325424	1.1676	0.00543459
99	Dilated cardiomyopathy	89	0.456106	0.00335395	1.14675	0.00554564
100	Long-term depression	57	0.292113	0.00384586	1.18734	0.00629666
101	Fc epsilon RI signaling pathway	63	0.322862	0.00417927	1.17521	0.00672565
102	Cellular senescence	153	0.784093	0.00418843	1.10534	0.00672565
103	Peroxisome	81	0.415108	0.00444602	1.15041	0.0070713
104	VEGF signaling pathway	56	0.286988	0.00451685	1.18628	0.00711617
105	Circadian rhythm	34	0.174243	0.00476273	1.24983	0.00743342
106	Fatty acid metabolism	55	0.281863	0.00529945	1.18518	0.00819453
107	HIF-1 signaling pathway	101	0.517604	0.00637379	1.12708	0.00971217
108	Cocaine addiction	47	0.240865	0.00657725	1.19882	0.0098955
109	AGE-RAGE signaling pathway in diabetic complications	95	0.486855	0.00672945	1.1308	0.0100341
110	FoxO signaling pathway	121	0.620099	0.00763047	1.11198	0.0112064
111	Longevity regulating pathway - multiple species	59	0.302363	0.00764988	1.17047	0.0112064
112	Bacterial invasion of epithelial cells	71	0.36386	0.00775953	1.15244	0.0112682
113	Lysine degradation	58	0.297238	0.0088736	1.16919	0.0127749
114	Ubiquitin mediated proteolysis	129	0.661098	0.00985848	1.1043	0.0140573
115	Hedgehog signaling pathway	51	0.261364	0.00993269	1.18039	0.0140573
116	Viral carcinogenesis	192	0.983959	0.0117874	1.08093	0.016542
117	Aminoacyl-tRNA biosynthesis	43	0.220366	0.0127252	1.19428	0.0177093
118	Hepatitis C	141	0.722595	0.0135763	1.09457	0.0187376
119	Endometrial cancer	55	0.281863	0.0137516	1.16509	0.0188239
120	Renal cell carcinoma	66	0.338236	0.0151628	1.14568	0.0205076
121	Th17 cell differentiation	104	0.532978	0.0152272	1.11096	0.0205076
122	Hippo signaling pathway - multiple species	28	0.143494	0.0153643	1.24983	0.0205267
123	Epstein-Barr virus infection	193	0.989084	0.0160548	1.07686	0.0212789
124	Various types of N-glycan biosynthesis	41	0.210116	0.0175702	1.1917	0.02302
125	Pancreatic secretion	92	0.471481	0.0178675	1.11635	0.02302
126	Yersinia infection	128	0.655973	0.0178916	1.09574	0.02302
127	Viral life cycle - HIV-1	59	0.302363	0.0179198	1.15219	0.02302
128	Cholesterol metabolism	47	0.240865	0.0182621	1.17484	0.0232807
129	Bile secretion	81	0.415108	0.0185227	1.12485	0.023434
130	Kaposi sarcoma-associated herpesvirus infection	186	0.953211	0.0190888	1.07624	0.0239687
131	Prolactin signaling pathway	64	0.327986	0.019658	1.1427	0.0244991
