# Supplementary material for: Genome-Wide Single-Nucleotide Polymorphism-Based Genomic Diversity and Runs of Homozygosity for Selection Signatures in Equine Breeds
Source: Genes (Basel). 2023 Aug 14;14(8):1623. doi: 10.3390/genes14081623 (PMC10454598; doi:10.3390/genes14081623)
Supplement: Supplementary file 1 [file genes-14-01623-s001.zip › Supplementary_Sheet S4.xlsx]

## Sheet: Zanskari
ROH	Chromosome No	Location	Gene ID	Genes identified	No of Traits	Trait class	Trait typo	Trait	Trait Ontology	Associated Gene (as reported in Animal QTL database)	Gene ID	Genes identified
ROH1	20	50244314-65335809	100068352	TDRD6 (tudor domain-containing protein 6)	2	Health	Disease & injury	Insect bite hypersensitivity	CMO-disease process measurement	NA	100068352	TDRD6 (tudor domain-containing protein 6)
						Growth	Size	Withers height	Body height at Withers	NA
ROH2	2	91438280-106956399	100053790	SPEN (msx2-interacting protein isoform X2)	2	Growth	Size	Withers height	Body height at Withers	NA
						Reproduction	Fertility	Female fertility	Female fertility trait	NA
ROH3	6	9621710-40629223	100055767	ZNF142 (zinc finger protein 142 isoform X2)	3	Performance	Gaits	Alternate gaits	Gait trait	NA
						Growth	Size	Withers height	Body height at Withers	NA
						Health	Disease & injury	Insect bite hypersensitivity	CMO-disease process measurement	NA
ROH4	4	39792293-84698120	100146667	NACAD (NAC-alpha domain-containing protein 1 isoform X1)	3	Growth	Size	Withers height	Body height at Withers	NA
						Health	Disease & injury	Insect bite hypersensitivity	CMO-disease process measurement	NA
						Performance	Gaits	Alternate gaits	Gait trait	NA
ROH5	8	6720609-51672224	100146960	LOC100146960 (RIMS-binding protein 3A)	3	Growth	Size	Withers height	Body height at Withers	NA
						Health	Disease & injury	Insect bite hypersensitivity	CMO-disease process measurement	NA
						Performance	Gaits	Alternate gaits	Gait trait	NA
ROH6	20	47552777-58769019	100068352	TDRD6 (tudor domain-containing protein 6)	4	Growth	Size	Withers height	Body height at Withers	NA
						Health	Disease & injury	Insect bite hypersensitivity	CMO-disease process measurement	NA
						Performance	Gaits	Alternate gaits	Gait trait	NA
						Reproduction	Semen Quality	Sperm Conecentration	Semen quantity	NA
ROH7	18	16475218-50924792	111768857	LOC111768857 (uncharacterized protein LOC111768857 isoform X1)	2	Health	Disease & injury	Osteochondrosis	CMO-disease process measurement	XIRP2 - xin actin binding repeat containing 2
						Performance	Racing ability	Racing distance	Racing distance	MSTN - myostatin
ROH8	20	43875771-53796923	100064320	HIVEP1 (zinc finger protein 40 isoform X2)	4	Performance	Gaits	Alternate gaits	Gait trait	NA
						Reproduction	Fertility	Female fertility	Female fertility trait	NA
						Exterior	Conformation	Back conformation	Back conformation trait	NA
ROH9	15	19854433-52438019	100060826	LOC100060826 (E3 SUMO-protein ligase RanBP2 isoform X1)	2	Growth	Size	Withers height	Body height at Withers	NA
						Health	Disease & injury	Insect bite hypersensitivity	CMO-disease process measurement	NA
ROH10	6	47161645-57236488	100062788	A-kinase anchor protein SPHKAP isoform X1	3	Performance	Racing ability	Lifetime earnings	Lifetime earnings	SOX5 - SRY-box transcription factor 5
						Growth	Size	Withers height	Body height at Withers	NA
						Health	Disease & injury	Insect bite hypersensitivity	CMO-disease process measurement	NA
ROH11	6	74748732-84634428	100630437	FAM186A (protein FAM186A)	3	Exterior	conformation	Cannon bone circumference	distal forelimb circumference	NA
						Growth	Size	Withers height	Body height at Withers	HMGA2 - high mobility group AT-hook 2
						Performance	Gaits	Alternate gaits	Body movement measures	NA
ROH12	9	25783961-60434907	100050705	ZFHX4 (zinc finger homeobox protein 4 isoform X1)	2	Growth	Size	Withers height	Body height at Withers	NA
						Health	Disease & injury	Insect bite hypersensitivity	CMO-disease process measurement	NA
ROH13	1	171654731-181887296	100070948	STARD9 (stAR-related lipid transfer protein 9 isoform X3)	2	Growth	Size	Withers height	Body height at Withers	NA
						Health	Disease & injury	Insect bite hypersensitivity	CMO-disease process measurement	NA
ROH14	6	32720673-42115912	100062788	SPHKAP (A-kinase anchor protein SPHKAP isoform X1)	1	Growth	Size	Withers height	Body height at Withers	NA
ROH15	7	73389571-100775019	100061793	EXPH5 (exophilin-5 isoform X5)	3	Health	General health parameters	Altitude adaptation	Altitude adaptation	NA
						Reproduction	Fertility	Male Fertility	Male fertility trait	NA
						Growth	Size	Withers height	Body height at Withers	NA
ROH16	2	6450273-33593878	100060353	PARS2 (probable proline--tRNA ligase, mitochondrial isoform X1)	3	Health	Immune capacity	Immunoglobulin G level	serum immunoglobulin G level	NA
						Performance	Gaits	Alternate gaits	Body movement measures	NA
						Growth	Size	Withers height	Body height at Withers	NA
ROH17	16	63679649-88959295	100062814	BSN (protein bassoon)	3	Performance	Racing ability	Racing distance	Racing distance	NA
						Health	Disease & injury	Osteochondrosis	CMO-disease process measurement	NA
						Growth	Size	Withers height	Body height at Withers	NA
ROH18	2	78806491-87423459	100053790	SPEN (msx2-interacting protein isoform X2)	1	Health	Disease & injury	Rhodococcus equi infection	disease process measurement	NA
ROH19	14	67403052-92894008	100064870	KIAA1551 (uncharacterized protein KIAA1551 homolog isoform X1)	2	Health	Disease & injury	Osteochondrosis	CMO-disease process measurement	NA
						Growth	Size	Withers height	Body height at Withers	NA
ROH20	21	34530487-58980130	100068665	PDZD2 (PDZ domain-containing protein 2 isoform X6)	4	Health	Disease & injury	Osteochondrosis	CMO-disease process measurement	NA
						Growth	Size	Withers height	Body height at Withers	NA
						Reproduction	Semen Quality	Sperm Conecentration	Semen quantity	NA
						Performance	Racing ability	Racing distance	Racing distance	NA

## Sheet: Spiti
ROH	Chr. No	Location	Gene Accession	Gene ID	Genes identified	No of Traits	Trait class	Trait typo	Trait	Trait Ontology
ROH1	7	6189-72591787	XP_23500004.1	100147309	PLPP2(phospholipid phosphatase 2 isoform X2)	2	Health	Disease & injury	neuroaxonal dystrophy	CMO:disease process measurement
							Performance	Gaits	Alternate gaits	Gait trait
ROH2	6	38064697-59721213	XP_1494283.4	100062788	SPHKAP(A-kinase anchor protein SPHKAP isoform X1)	4	Growth	Size	Withers height	CMO:body height at withers
							Performance	Racing ability	Lifetime earnings	Lifetime earnings
							Exterior	conformation	Cannon bone circumference	MO:distal forelimb circumference
							Reproduction	fertility	male fertility	VT:male fertility trait
ROH3	9	16255719-73045137	XP_23504205.1	100050705	ZFHX4(zinc finger homeobox protein 4 isoform X1)	3	Growth	Size	Withers height	CMO:body height at withers
							Health	Disease & injury	nsect bite hypersensitivity	CMO:disease process measurement
							Reproduction	fertility	male fertility	VT:male fertility trait
ROH4	4	12127788-60428735	XP_23494653.1	100050532	PIK3CG(phosphatidylinositol 4,5-bisphosphate 3-kinase catalytic subunit gamma isoform isoform X2)	4	Growth	Size	Withers height	CMO:body height at withers
							Health	Disease & injury	Osteochondrosis	CMO:disease process measurement
							Reproduction	fertility	female fertility	VT:female fertility trait
							Performance	Racing ability	racing performance	racing performance
ROH5	8	44255161-83147252	XP_5612468.1	100062987	PRR14L(protein PRR14L isoform X3)	1	Growth	Size	Withers height	CMO:body height at withers
ROH6	17	8380979-43522813	XP_23477154.1	100057366	SACS(sacsin isoform X2)	3	Health	Disease & injury	chronic progressive lymphedema	CMO:disease process measurement
							Reproduction	fertility	female fertility	VT:female fertility trait
							Performance	Gaits	Alternate gaits	VT:gait trait
ROH7	20	41060819-51167926	XP_5603635.1	100064320	HIVEP1(zinc finger protein 40 isoform X2)	3	Exterior	conformation	Back conformation	VT:back conformation trait
							Health	Disease & injury	Insect bite hypersensitivity	CMO:disease process measurement
							Reproduction	Semen quality	Semen volume	CMO:semen volume
ROH8	14	18074669-51527045	XP_1494283.4	100062788	SPHKAP(A-kinase anchor protein SPHKAP isoform X1)	2	Health	Disease & injury	Osteochondrosis dissecans	CMO:disease process measurement
							Growth	Size	Withers height	CMO:body height at withers
ROH9	16	29513049-62303774	XP_23475681.1	100055962	FGD5(FYVE, RhoGEF and PH domain-containing protein 5)	2	Health	Disease & injury	Recurrent exertional rhabdomyolysis	CMO:disease process measurement
							Growth	Size	Withers height	CMO:body height at withers
ROH10	20	41697924-51221608	XP_5603635.1	100064320	HIVEP1(zinc finger protein 40 isoform X2)	4	Exterior	Conformation	Back conformation	VT:back conformation trait
							Reproduction	Semen quality	Semen volume	Semen volume
							Performance	Gaits	Alternate gaits	CMO:body movement measurement
							Health	Disease & injury	Recurrent uveitis	CMO:disease process measurement
ROH11	8	51061336-83144848	XP_5612468.1	100062987	PRR14L(protein PRR14L isoform X3)	2	Growth	Size	Withers height	CMO:body height at withers
							Health	Disease & injury	Insect bite hypersensitivity	CMO:disease process measurement
ROH12	3	47256754-81565864	XP_23493241.1	111772820	ZNF469(zinc finger protein 469)	2	Performance	Gaits	Alternate gaits	CMO:body movement measurement
							Exterior	coat color	White markings	VT:coat/hair pigmentation trait
ROH13	18	13871165-43995469	XP_23478385.1	111768857	LOC111768857(uncharacterized protein LOC111768857 isoform X1)	2	Growth	Size	Withers height	CMO:body height at withers
							Health	Disease & injury	Osteochondrosis	CMO:disease process measurement
ROH14	5	33852845-68181750	XP_14595150.1	100050180	CENPF(centromere protein F)	3	Health	Disease & injury	Equine metabolic syndrome
							Performance	Racing ability	racing performance
							Growth	Size	Withers height	CMO:body height at withers
ROH15	17	40665234-70159957	XP_23477154.1	100057366	SACS(sacsin isoform X2)	2	Performance	Racing ability	racing performance
							Growth	Size	Withers height	CMO:body height at withers
ROH16	1	44359358-73700252	XP_5602210.2	100055048	MKI67(proliferation marker protein Ki-67)	3	Performance	Gaits	Alternate gaits	CMO:body movement measurement
							Health	Disease & injury	Insect bite hypersensitivity	CMO:disease process measurement
							Growth	Size	Withers height	CMO:body height at withers
ROH17	2	81869355-90714944	XP_23491474.1	100053790	SPEN(msx2-interacting protein isoform X2)	1	Health	Disease & injury	Immunoglobulin E level	CMO:serum immunoglobulin E level
ROH18	11	32309605-58019101	XP_1501743.2	100069089	GPR179(probable G-protein coupled receptor 179)	1	Growth	Size	Withers height	CMO:body height at withers
ROH19	11	32309605-58019101				1	Growth	Size	Withers height	CMO:body height at withers
ROH20	2	39995269-56898257	XP_23491474.1	100053790	SPEN(msx2-interacting protein isoform X2)	2	Health	Disease & injury	Osteochondrosis	CMO:disease process measurement
							Growth	Size	Withers height	CMO:body height at withers

## Sheet: Bhutia
ROH	Chr. No	Location	Gene Accession	Gene ID	Genes identified	No of Traits	Trait class	Trait typo	Trait	Trait Ontology
ROH1	6	47732147-78317574	XP_1494283.4	100062788	SPHKAP(A-kinase anchor protein SPHKAP isoform X1)	3	Growth	Size	Withers height	CMO:body height at withers
							Health	Disease & injury	Recurrent uveitis	CMO:disease process measurement
							Performance	Racing ability	Lifetime earnings
ROH2	20	32417598-58065824	XP_5603635.1	100064320	HIVEP1(zinc finger protein 40 isoform X2)	5	Growth	Size	Withers height	CMO:body height at withers
							Health	Disease & injury	Insect bite hypersensitivity	CMO:disease process measurement
							Performance	Gaits	Alternate gaits	CMO:body movement measurement
							Reproduction	Semen quality	Semen volume	CMO:semen volume
							Exterior	conformation	Back conformation
ROH3	20	43875771-65335809	XP_5603635.1	100064320	HIVEP1(zinc finger protein 40 isoform X2)	5	Growth	Size	Withers height	CMO:body height at withers
							Health	Disease & injury	Insect bite hypersensitivity	CMO:disease process measurement
							Performance	Gaits	Alternate gaits	CMO:body movement measurement
							Reproduction	fertility	female fertility
							Exterior	conformation	Back conformation
ROH4	10	20791951-68266476	XP_14589693.2	100063688	LOC100063688(WD repeat-containing protein 87-like isoform X1)	4	Growth	Size	Withers height	CMO:body height at withers
							Health	Disease & injury	Insect bite hypersensitivity	CMO:disease process measurement
							Performance	Gaits	Alternate gaits	CMO:body movement measurement
							Reproduction	fertility	female fertility
ROH5	23	16283216-55554399	XP_14590896.2	100063534	PRUNE2(protein prune homolog 2 isoform X8)	3	Growth	Size	Withers height	CMO:body height at withers
							Health	Disease & injury	Recurrent uveitis	CMO:disease process measurement
							Performance	Gaits	Alternate gaits	CMO:body movement measurement
ROH6	20	53120629-65335809	XP_14590098.2	100068352	TDRD6(tudor domain-containing protein 6)	1	Growth	Size	Withers height	CMO:body height at withers
ROH7	2	47600765-73427139	XP_23491474.1	100053790	SPEN(msx2-interacting protein isoform X2)	2	Growth	Size	Withers height	CMO:body height at withers
							Health	Disease & injury	Insect bite hypersensitivity	CMO:disease process measurement
ROH8	28	4036255-35894346	NA	NA	NA	4	Growth	Size	Withers height	CMO:body height at withers
							Health	Disease & injury	Osteochondrosis	CMO:disease process measurement
							Performance	Racing ability	Lifetime earnings
							Behaviour	behaviour	temperament
ROH9	2	110820978-121348800	XP_23491474.1	100053790	SPEN(msx2-interacting protein isoform X2)	1	Growth	Size	Withers height	CMO:body height at withers
ROH10	1	88454002-120849736	XP_23479441.1	100062775	ANK3(ankyrin-3 isoform X1)	3	Growth	Size	Withers height	CMO:body height at withers
							Health	Disease & injury	Insect bite hypersensitivity	CMO:disease process measurement
							Performance	Gaits	Alternate gaits	CMO:body movement measurement
ROH11	28	910135-32681808	NA	NA	NA	4	Growth	Size	Withers height	CMO:body height at withers
							Health	Disease & injury	Osteochondrosis	CMO:disease process measurement
							Reproduction	Semen quality	Semen volume	CMO:semen volume
							Performance	Racing ability	Lifetime earnings
ROH12	22	4188585-35262397	XP_1488892.1	100059201	CD93(complement component C1q receptor)	3	Growth	Size	height	CMO:body height at withers
							Health	Disease & injury	Insect bite hypersensitivity	CMO:disease process measurement
							Reproduction	fertility	male fertility
ROH13	3	92272411-121351057	XP_23493241.1	111772820	ZNF469(zinc finger protein 469)	4	Growth	Size	Body weight	CMO:body weight
							Health	Disease & injury	Osteochondrosis dissecans	CMO:disease process measurement
							Reproduction	fertility	female fertility
							Performance	Gaits	Alternate gaits	CMO:body movement measurement
ROH14	20	34124906-41840906	XP_5603635.1	100064320	HIVEP1(zinc finger protein 40 isoform X2)	3	Growth	Size	Withers height	CMO:body height at withers
							Health	Disease & injury	Insect bite hypersensitivity	CMO:disease process measurement
							Exterior	conformation	Back conformation
ROH15	6	10234888-34453160	XP_23498096.1	100055767	ZNF142(zinc finger protein 142 isoform X2)	4	Growth	Size	Withers height	CMO:body height at withers
							Health	Disease & injury	Insect bite hypersensitivity	CMO:disease process measurement
							Reproduction	fertility	female fertility
							Performance	Gaits	Alternate gaits	CMO:body movement measurement
ROH16	24	3358959-32411210	XP_5605226.1	100050301	SOCS4(suppressor of cytokine signaling 4 isoform X1)	3	Growth	Size	Withers height	CMO:body height at withers
							Health	Cell/tissue trait	Navicular bone morphology
							Performance	Gaits	Alternate gaits	CMO:body movement measurement
ROH17	26	31572-28276069	NA	NA	NA	3	Growth	Size	Withers height	CMO:body height at withers
							Health	Disease & injury	Insect bite hypersensitivity	CMO:disease process measurement
							Performance	Gaits	Alternate gaits	CMO:body movement measurement
ROH18	6	77242828-87218651	XP_23499307.1	100630437	FAM186A(protein FAM186A)	4	Growth	Size	Withers height	CMO:body height at withers
							Health	Disease & injury	Recurrent airway obstruction	CMO:disease process measurement
							Performance	Gaits	Alternate gaits	CMO:body movement measurement
							Exterior	conformation	conformation score
ROH19	20	34123399-41202240	XP_5603635.1	100064320	HIVEP1(zinc finger protein 40 isoform X2)	2	Growth	Size	Withers height	CMO:body height at withers
							Health	Disease & injury	Insect bite hypersensitivity	CMO:disease process measurement
ROH20	3	6032165-29712933	XP_23492734.1	100059546	SALL1(sal-like protein 1 isoform X1)	3	Growth	Size	Withers height	CMO:body height at withers
							Health	Cell/tissue trait	Navicular bone morphology
							Exterior	coat color	White markings

## Sheet: Kathiawari
ROH	Chr. No	Location	Gene Accession	Gene ID	Genes identified	No of Traits	Trait class	Trait typo	Trait	Trait Ontology
ROH1	6	14546103-47161645	XP_23498096.1	100055767	ZNF142(zinc finger protein 142 isoform X2)	5	Growth	Size	Withers height	CMO:body height at withers
							Health	Disease & injury	Insect bite hypersensitivity	CMO:disease process measurement
							Reproduction	fertility	female fertility	female fertility
							Exterior	conformation	Cannon bone circumference	CMO:distal forelimb circumference
							Performance	Racing ability	Lifetime earnings	Lifetime earnings
ROH2	6	57247998-75608710	XP_23499099.1	100064870	KIAA1551(uncharacterized protein KIAA1551 homolog isoform X1)	1	Health	Disease & injury	Recurrent uveitis	CMO:disease process measurement
ROH3	10	17644171-71369033	XP_14589693.2	100063688	LOC100063688(WD repeat-containing protein 87-like isoform X1)	4	Growth	Size	Withers height	CMO:body height at withers
							Reproduction	fertility	female fertility	female fertility
							Health	Disease & injury	Insect bite hypersensitivity	CMO:disease process measurement
							Performance	Gaits	Alternate gaits	CMO:body movement measurement
ROH4	1	132748567-158032511	XP_23479441.1	100062775	ANK3(ankyrin-3 isoform X1)	4	Growth	Size	Withers height	CMO:body height at withers
							Performance	Gaits	Alternate gaits	CMO:body movement measurement
							Health	Disease & injury	chronic progressive lymphedema	CMO:disease process measurement
							Exterior	coat color	White markings	White markings
ROH5	5	5094-40937246	NA	NA	NA	4	Growth	Size	Withers height	CMO:body height at withers
							Reproduction	fertility	male fertility	male fertility
							Health	Disease & injury	Insect bite hypersensitivity	CMO:disease process measurement
							Performance	Racing ability	racing performance	racing performance
ROH6	3	80124767-121351057	XP_23493241.1	111772820	ZNF469(zinc finger protein 469)	4	Growth	Size	Withers height	CMO:body height at withers
							Health	Disease & injury	Osteochondrosis dissecans	CMO:disease process measurement
							Performance	Gaits	Alternate gaits	CMO:body movement measurement
							Reproduction	fertility	female fertility	female fertility
ROH7	5	15709254-58734264	XP_23496283.1	100058503	F5(coagulation factor V isoform X1)	4	Growth	Size	Withers height	CMO:body height at withers
							Health	Disease & injury	Insect bite hypersensitivity	CMO:disease process measurement
							Performance	Racing ability	racing performance	racing performance
							Reproduction	fertility	female fertility	female fertility
ROH8	15	7311-42333809	NA	NA	NA	4	Growth	Size	Withers height	CMO:body height at withers
							Health	Disease & injury	Insect bite hypersensitivity	CMO:disease process measurement
							Performance	Gaits	Alternate gaits	CMO:body movement measurement"
							Behavior	behavior	temperament	temperament
ROH9	1	167647918-178764264	XP_23474843.1	100070948	STARD9(stAR-related lipid transfer protein 9 isoform X3)	2	Growth	Size	Withers height	CMO:body height at withers
							Health	Disease & injury	Insect bite hypersensitivity	CMO:disease process measurement
ROH10	18	31775022-64950087	XP_23478584.1	100054280	NCKAP5(nck-associated protein 5 isoform X3)	2	Health	Disease & injury	Bone fracture	Bone fracture
							Growth	Size	Withers height	CMO:body height at withers
ROH11	1	101358836-134519763	XP_23479441.1	100062775	ANK3(ankyrin-3 isoform X1)	3	Growth	Size	Withers height	CMO:body height at withers
							Health	Disease & injury	Insect bite hypersensitivity	CMO:disease process measurement
							Performance	Gaits	Alternate gaits	CMO:body movement measurement"
ROH12	20	49197930-59227413	XP_14590098.2	100068352	TDRD6(tudor domain-containing protein 6)	2	Growth	Size	Withers height	CMO:body height at withers
							Health	Disease & injury	Insect bite hypersensitivity	CMO:disease process measurement
ROH13	21	126373-32483806	XP_23481052.1	111769603	LOC111769603(olfactory receptor 10H4-like)	3	Health	Disease & injury	Insect bite hypersensitivity	CMO:disease process measurement
							Performance	Racing ability	racing performance	racing performance
							Growth	Size	Withers height	CMO:body height at withers
ROH14	6	75618372-84735115	XP_23499307.1	100630437	FAM186A(protein FAM186A)	4	Growth	Size	Withers height	CMO:body height at withers
							Health	Disease & injury	Recurrent airway obstruction	CMO:disease process measurement
							Exterior	conformation	Conformation score	Conformation score
							Performance	Gaits	Alternate gaits	CMO:body movement measurement"
ROH15	18	12527378-38955459	XP_23478385.1	111768857	LOC111768857(uncharacterized protein LOC111768857 isoform X1)	4	Reproduction	fertility	female fertility	female fertility
							Growth	Size	Withers height	CMO:body height at withers
							Health	Disease & injury	Osteochondrosis dissecans	CMO:disease process measurement
							Behavior	behavior	temperament	temperament
ROH16	20	52185504-61061441	XP_14590098.2	100068352	TDRD6(tudor domain-containing protein 6)	2	Health	Disease & injury	Insect bite hypersensitivity	CMO:disease process measurement
							Growth	Size	Withers height	CMO:body height at withers
ROH17	1	180389971-188252326	XP_23474843.1	100070948	STARD9(stAR-related lipid transfer protein 9 isoform X3)	1	Growth	Size	Withers height	CMO:body height at withers
ROH18	15	53447890-79556384	XP_23474653.1	100058956	ALMS1(LOW QUALITY PROTEIN: Alstrom syndrome protein 1)	2	Growth	Size	Withers height	CMO:body height at withers
							Health	Disease & injury	Guttural pouch tympany	CMO:disease process measurement
ROH19	19	39012915-62672627	XP_23479342.1	111769076	LOC111769076(mucin-2-like)	4	Growth	Size	Withers height	CMO:body height at withers
							Health	Disease & injury	Insect bite hypersensitivity	CMO:disease process measurement
							Performance	Gaits	Alternate gaits	CMO:body movement measurement"
							Reproduction	Semen quality	Sperm count	CMO:sperm count
ROH20	14	57555521-81511938	XP_23499099.1	100064870	KIAA1551(uncharacterized protein KIAA1551 homolog isoform X1)	1	Health	Disease & injury	Insect bite hypersensitivity	CMO:disease process measurement

## Sheet: Manipuri
ROH	Chr. No	Location	Gene Accession	Gene ID	Genes identified	No of Traits	Trait class	Trait typo	Trait	Trait Ontology
ROH1	2	91223161-119384840	XP_23491474.1	100053790	SPEN(msx2-interacting protein isoform X2)	1	Growth	Size	Withers height	CMO:body height at withers
							Health	Disease & injury	Insect bite hypersensitivity	CMO:disease process measurement
							Reproduction	fertility	female fertility
ROH2	3	47256754-121351057	XP_23493241.1	111772820	ZNF469(zinc finger protein 469)	5	Growth	Size	Withers height	CMO:body height at withers
							Health	Disease & injury	Recurrent laryngeal neuropathy	CMO:disease process measurement
							Performance	Gaits	Alternate gaits	CMO:body movement measurement
							Exterior	coat color	dilution
							Reproduction	fertility	female fertility
ROH3	2	97951095-121348800	XP_23491474.1	100053790	SPEN(msx2-interacting protein isoform X2)	1	Growth	Size	Withers height	CMO:body height at withers
ROH4	20	40149559-57236201	XP_5603635.1	100064320	HIVEP1(zinc finger protein 40 isoform X2)	5	Growth	Size	Withers height	CMO:body height at withers
							Health	Disease & injury	Insect bite hypersensitivity	CMO:disease process measurement
							Performance	Gaits	Alternate gaits	CMO:body movement measurement
							Reproduction	Semen quality	Sperm concentration
							Exterior	conformation	Back conformation
ROH5	17	36653966-80720512	XP_23477154.1	100057366	SACS(sacsin isoform X2)	3	Growth	Size	Withers height	CMO:body height at withers
							Health	Disease & injury	Insect bite hypersensitivity	CMO:disease process measurement
							Performance	Gaits	Alternate gaits	CMO:body movement measurement
ROH6	20	39773469-52437245	XP_5603635.1	100064320	HIVEP1(zinc finger protein 40 isoform X2)	4	Health	Disease & injury	Insect bite hypersensitivity	CMO:disease process measurement
							Performance	Gaits	Alternate gaits	CMO:body movement measurement
							Reproduction	Semen quality	Sperm concentration
							Exterior	conformation	Back conformation
ROH7	21	126373-40715881	XP_23481052.1	111769603	LOC111769603(olfactory receptor 10H4-like)	4	Growth	Size	Withers height	CMO:body height at withers
							Health	Disease & injury	Insect bite hypersensitivity	CMO:disease process measurement
							Performance	Racing ability	racing performance
							Reproduction	Semen quality	Sperm concentration
ROH8	1	48904135-89147205	XP_5602210.2	100055048	MKI67(proliferation marker protein Ki-67)	4	Growth	Size	Withers height	CMO:body height at withers
							Health	Disease & injury	Insect bite hypersensitivity	CMO:disease process measurement
							Performance	Gaits	Alternate gaits	CMO:body movement measurement
							Reproduction	fertility	female fertility
ROH9	27	5601928-40254078	XP_23486360.1	111770914	LOC111770914(spermatogenesis-associated protein 31A6-like)	2	Growth	Size	Withers height	CMO:body height at withers
							Health	Disease & injury	Osteochondrosis	CMO:disease process measurement
							Reproduction	Semen quality	Sperm concentration
ROH10	14	58053825-94599713	XP_23499099.1	100064870	KIAA1551(uncharacterized protein KIAA1551 homolog isoform X1)	2	Growth	Size	Withers height	CMO:body height at withers
							Health	Disease & injury	Osteochondrosis dissecans	CMO:disease process measurement
ROH11	17	4111-36626641	NA	NA	NA	4	Growth	Size	Withers height	CMO:body height at withers
							Health	Disease & injury	chronic progressive lymphedema	CMO:disease process measurement
							Performance	Gaits	Alternate gaits	CMO:body movement measurement
							Reproduction	fertility	female fertility
ROH12	2	72622082-83925234	XP_23491474.1	100053790	SPEN(msx2-interacting protein isoform X2)	2	Growth	Size	Withers height	CMO:body height at withers
							Health	Disease & injury	Insect bite hypersensitivity	CMO:disease process measurement
ROH13	19	33018200-62672627	XP_1504616.2	100063273	SLITRK3(SLIT and NTRK-like protein 3)	4	Growth	Size	Withers height	CMO:body height at withers
							Health	Disease & injury	Insect bite hypersensitivity	CMO:disease process measurement
							Performance	Gaits	Alternate gaits	CMO:body movement measurement
							Reproduction	Semen quality	Sperm count	CMO:sperm count
ROH14	24	90792-31444912	XP_23481561.1	111769814	LOC111769814(spermatogenesis-associated protein 31C2-like)	3	Growth	Size	Withers height	CMO:body height at withers
							Health	Cell/tissue trait	Navicular bone morphology
							Performance	Gaits	Alternate gaits	CMO:body movement measurement
							Reproduction	fertility	Male fertility	Male fertility
ROH15	6	77054777-87218651	XP_23499307.1	100630437	FAM186A(protein FAM186A)	4	Growth	Size	Withers height	CMO:body height at withers
							Health	Disease & injury	Recurrent airway obstruction	CMO:disease process measurement
							Performance	Gaits	Alternate gaits	CMO:body movement measurement
							Exterior	conformation	Conformation score
ROH16	6	31141643-40971490	XP_1494283.4	100062788	SPHKAP(A-kinase anchor protein SPHKAP isoform X1)	1	Growth	Size	Withers height	CMO:body height at withers
ROH17	14	10129-24843298	NA	NA	NA	3	Growth	Size	Withers height	CMO:body height at withers
							Health	Disease & injury	Osteochondrosis	CMO:disease process measurement
							Performance	Gaits	Alternate gaits	CMO:body movement measurement
ROH18	2	94468649-102971864	XP_23491474.1	100053790	SPEN(msx2-interacting protein isoform X2)	1	Growth	Size	Withers height	CMO:body height at withers
ROH19	2	11846-22990877	XP_1497821.3	100067804	LOC100067804(olfactory receptor 9Q1-like)	3	Growth	Size	Withers height	CMO:body height at withers
							Health	Disease & injury	Osteochondrosis	CMO:disease process measurement
							Performance	Gaits	Alternate gaits	CMO:body movement measurement
ROH20	1	102936524-128785027	XP_23479441.1	100062775	ANK3(ankyrin-3 isoform X1)	3	Growth	Size	Withers height	CMO:body height at withers
							Health	Disease & injury	Recurrent uveitis	CMO:disease process measurement
							Performance	Gaits	Alternate gaits	CMO:body movement measurement

## Sheet: Marwari
ROH	Chr. No	Location	Gene Accession	Gene ID	Genes identified	No of Traits	Trait class	Trait typo	Trait	Trait Ontology
ROH1	5	12803820-63992979	XP_23496283.1	100058503	F5(coagulation factor V isoform X1)	4	Growth	Size	Withers height	CMO:body height at withers
							Health	Disease & injury	Insect bite hypersensitivity	CMO:disease process measurement
							Reproduction	fertility	female fertility
							Performance	Racing ability	racing performance
ROH2	5	5094-36436015	NA	NA	NA	3	Growth	Size	Withers height	CMO:body height at withers
							Health	Disease & injury	Insect bite hypersensitivity	CMO:disease process measurement
							Reproduction	fertility	male fertility
ROH3	14	15354989-50459043	XP_23472946.1	100068777	GPRIN1(G protein-regulated inducer of neurite outgrowth 1)	2	Growth	Size	Withers height	CMO:body height at withers
							Health	Disease & injury	Osteochondrosis dissecans	CMO:disease process measurement
ROH4	8	26980574-64027798	XP_5612468.1	100062987	PRR14L(protein PRR14L isoform X3)	1	Growth	Size	Withers height	CMO:body height at withers
ROH5	7	26894031-66974439	XP_23500526.1	100061793	EXPH5(exophilin-5 isoform X5)	4	Growth	Size	Withers height	CMO:body height at withers
							Health	Disease & injury	Insect bite hypersensitivity	CMO:disease process measurement
							Reproduction	fertility	female fertility
							Performance	Gaits	Alternate gaits	CMO:body movement measurement
ROH6	22	4188585-35262397	XP_1488892.1	100059201	CD93(complement component C1q receptor)	3	Growth	Size	Withers height	CMO:body height at withers
							Health	Disease & injury	Insect bite hypersensitivity	CMO:disease process measurement
							Reproduction	Semen quality	Sperm count
ROH7	20	52756508-62695608	XP_14590098.2	100068352	TDRD6(tudor domain-containing protein 6)	1	Growth	Size	Withers height	CMO:body height at withers
ROH8	4	67230074-97143448	XP_23494792.1	100146667	NACAD(NAC-alpha domain-containing protein 1 isoform X1)	4	Growth	Size	Withers height	CMO:body height at withers
							Health	Disease & injury	Insect bite hypersensitivity	CMO:disease process measurement
							Performance	Gaits	Alternate gaits	CMO:body movement measurement
							Reproduction	fertility	male fertility
ROH9	7	31345802-67862142	XP_23500526.1	100061793	EXPH5(exophilin-5 isoform X5)	4	Growth	Size	Withers height	CMO:body height at withers
							Health	Disease & injury	Insect bite hypersensitivity	CMO:disease process measurement
							Performance	Gaits	Alternate gaits	CMO:body movement measurement
							Reproduction	fertility	female fertility
ROH10	1	180389971-188252326	XP_23474843.1	100070948	STARD9(stAR-related lipid transfer protein 9 isoform X3)	1	Growth	Size	Withers height	CMO:body height at withers
ROH11	6	41042195-49451820	XP_1494283.4	100062788	SPHKAP(A-kinase anchor protein SPHKAP isoform X1)	4	Health	Disease & injury	Insect bite hypersensitivity	CMO:disease process measurement
							Performance	Racing ability	Lifetime earnings
							Reproduction	fertility	male fertility
							Exterior	conformation	Cannon bone circumference
ROH12	14	57555521-81511938	XP_1917610.3	100071515	FAT2(LOW QUALITY PROTEIN: protocadherin Fat 2)	1	Health	Disease & injury	Insect bite hypersensitivity	CMO:disease process measurement
ROH13	16	9108191-30346734	XP_23475681.1	100055962	FGD5(FYVE, RhoGEF and PH domain-containing protein 5)	3	Growth	Size	Withers height	CMO:body height at withers
							Performance	Racing ability	racing performance
							Exterior	coat color	White markings
ROH14	5	38091592-63757176	XP_14595150.1	100050180	CENPF(centromere protein F)	4	Growth	Size	Withers height	CMO:body height at withers
							Health	Disease & injury	Osteochondrosis dissecans	CMO:disease process measurement
							Performance	Racing ability	racing performance
							Reproduction	fertility	female fertility
ROH15	1	17951825-41267430	XP_5602210.2	100055048	MKI67(proliferation marker protein Ki-67)	3	Growth	Size	Withers height	CMO:body height at withers
							Performance	Gaits	Alternate gaits	CMO:body movement measurement
							Reproduction	fertility	male fertility
ROH16	28	13362038-34615554	XP_1488893.2	100058970	BBS10(Bardet-Biedl syndrome 10 protein isoform X1)	4	Growth	Size	Withers height	CMO:body height at withers
							Performance	Racing ability	racing performance
							Health	Disease & injury	Osteochondrosis dissecans	CMO:disease process measurement
							Behavior	behavior	temperament
ROH17	1	158551105-165974786	XP_23474843.1	100070948	STARD9(stAR-related lipid transfer protein 9 isoform X3)	3	Growth	Size	Withers height	CMO:body height at withers
							Health	Disease & injury	Osteochondrosis dissecans	CMO:disease process measurement
							Performance	Racing ability	racing performance
ROH18	31	9253103-25996731	XP_23488906.1	100050844	FNDC1(fibronectin type III domain-containing protein 1)	3	Growth	Size	Withers height	CMO:body height at withers
							Health	Disease & injury	Osteochondrosis dissecans	CMO:disease process measurement
							Performance	Gaits	Alternate gaits	CMO:body movement measurement
ROH19	3	47256754-68289308	XP_23493241.1	111772820	ZNF469(zinc finger protein 469)	2	Performance	Gaits	Alternate gaits	CMO:body movement measurement
							Exterior	coat color	White markings
ROH20	16	29513049-50055995	XP_23475681.1	100055962	FGD5(FYVE, RhoGEF and PH domain-containing protein 5)	3	Growth	Size	Withers height	CMO:body height at withers
							Health	Disease & injury	Recurrent exertional rhabdomyolysis	CMO:disease process measurement
							Performance	Gaits	Alternate gaits	CMO:body movement measurement

## Sheet: Thorough
ROH	Chr. No	Location	Gene accession	Gene ID	Genes identified	No of Traits	Trait class	Trait typo	Trait	Trait Ontology
ROH1	2	78570329-115839619	XP_23491474.1	100053790	SPEN(msx2-interacting protein isoform X2)	3	Growth	Size	Withers height	CMO:body height at withers
							Health	Disease & injury	Insect bite hypersensitivity	CMO:disease process measurement
							Reproduction	fertility	female fertility	female fertility
ROH2	1	171863627-188252326	XP_23474843.1	100070948	STARD9(stAR-related lipid transfer protein 9 isoform X3)	2	Growth	Size	Withers height	CMO:body height at withers
							Health	Disease & injury	Insect bite hypersensitivity	CMO:disease process measurement
ROH3	14	8776166-52076583	XP_23498096.1	100055767	ZNF142(zinc finger protein 142 isoform X2)	3	Growth	Size	Withers height	CMO:body height at withers
							Health	Disease & injury	Osteochondrosis dissecans	CMO:disease process measurement
							Reproduction	fertility	female fertility	female fertility
ROH4	2	32731100-58815311	XP_23488814.1	100068727	MACF1(microtubule-actin cross-linking factor 1 isoform X28)	2	Growth	Size	Withers height	CMO:body height at withers
							Health	Disease & injury	Insect bite hypersensitivity	CMO:disease process measurement
ROH5	1	40663046-66360580	XP_5602210.2	100055048	MKI67(proliferation marker protein Ki-67)	3	Growth	Size	Withers height	CMO:body height at withers
							Health	Disease & injury	Hydrocephalus	Hydrocephalus
							Performance	Gaits	Alternate gaits	CMO:body movement measurement
ROH6	8	22073911-51071927	XP_5612468.1	100062987	PRR14L(protein PRR14L isoform X3)	4	Growth	Size	Withers height	CMO:body height at withers
							Health	Disease & injury	Insect bite hypersensitivity	CMO:disease process measurement
							Reproduction	fertility	male fertility	male fertility
							Performance	jumping ability	Jumping test scores	Jumping test scores
ROH7	5	26395141-52880236	XP_14595150.1	100050180	CENPF(centromere protein F)	3	Growth	Size	Withers height	CMO:body height at withers
							Health	Disease & injury	Osteochondrosis dissecans	CMO:disease process measurement
							Performance	Racing ability	racing performance	racing performance
ROH8	26	31572-23460302	NA	NA	NA	3	Growth	Size	Withers height	CMO:body height at withers
							Health	Disease & injury	Insect bite hypersensitivity	CMO:disease process measurement
							Performance	Gaits	Alternate gaits	CMO:body movement measurement
ROH9	9	50580-21924941	XP_23499823.1	111774057	LOC111774057(uncharacterized protein LOC111774057)	2	Growth	Size	Withers height	CMO:body height at withers
							Health	Disease & injury	Rhodococcus equi infection	CMO:disease process measurement
ROH10	19	41682724-62672627	XP_23478925.1	100070765	GOLGB1(golgin subfamily B member 1 isoform X4)	3	Growth	Size	Withers height	CMO:body height at withers
							Health	Disease & injury	Insect bite hypersensitivity	CMO:disease process measurement
							Reproduction	Semen quality	Sperm count	CMO:sperm count
ROH11	10	57828578-75432255	XP_23506543.1	100070577	ZNF292(zinc finger protein 292 isoform X3)	3	Growth	Size	Withers height	CMO:body height at withers
							Health	Disease & injury	Insect bite hypersensitivity	CMO:disease process measurement
							Performance	Gaits	Alternate gaits	CMO:body movement measurement
ROH12	7	81929760-98282968	XP_14597266.2	102148185	LOC102148185(LOW QUALITY PROTEIN)	3	Growth	Size	Withers height	CMO:body height at withers
							Health	Disease & injury	Insect bite hypersensitivity	CMO:disease process measurement
							Reproduction	fertility	female fertility	female fertility
ROH13	29	6831921-22237839	XP_23487698.1	111771171	FZD8(LOW QUALITY PROTEIN)	3	Growth	Size	Withers height	CMO:body height at withers
							Health	Disease & injury	Osteochondrosis dissecans	CMO:disease process measurement
							Performance	Racing ability	racing performance	racing performance
ROH14	9	69843893-85788530	XP_23504368.1	100053179	RP1(oxygen-regulated protein 1)	3	Growth	Size	Withers height	CMO:body height at withers
							Performance	Gaits	Alternate gaits	CMO:body movement measurement
							Reproduction	Semen quality	Number of progressively motile sperm	Number of progressively motile sperm
ROH15	19	6087808-19103609	XP_23479254.1	111769050	LOC111769050(endogenous retrovirus group K member 5 Gag polyprotein-like)	3	Growth	Size	Withers height	CMO:body height at withers
							Health	Disease & injury	Insect bite hypersensitivity	CMO:disease process measurement
							Performance	Gaits	Alternate gaits	CMO:body movement measurement
ROH16	21	35553962-49614461	XP_14590407.1	100068665	PDZD2(PDZ domain-containing protein 2 isoform X6)	3	Growth	Size	Withers height	CMO:body height at withers
							Performance	Gaits	Alternate gaits	CMO:body movement measurement
							Reproduction	Semen quality	Sperm concentration	Sperm concentration
ROH17	28	34265383-47347814	XP_14592241.2	100065128	FGD6(FYVE, RhoGEF and PH domain-containing protein 6 isoform X1)	2	Growth	Size	Withers height	CMO:body height at withers
							Health	Disease & injury	Osteochondrosis dissecans	CMO:disease process measurement
ROH18	19	9177-12611977	XP_23490706.1	100052576	LOC100052576(ral guanine nucleotide dissociation stimulator isoform X5)	2	Growth	Size	Withers height	CMO:body height at withers
							Health	Disease & injury	Osteochondrosis dissecans	CMO:disease process measurement
ROH19	4	89351063-101956093	XP_23494792.1	100146667	NACAD(NAC-alpha domain-containing protein 1 isoform X1)	1	Health	Disease & injury	Insect bite hypersensitivity	CMO:disease process measurement
ROH20	17	24022454-36626641	XP_23477154.1	100057366	SACS(sacsin isoform X2)	3	Growth	Size	Withers height	CMO:body height at withers
							Health	Disease & injury	Osteochondrosis dissecans	CMO:disease process measurement
							Performance	Gaits	Alternate gaits	CMO:body movement measurement
